# Supplementary material for: RNA CoMPASS: A Dual Approach for Pathogen and Host Transcriptome Analysis of RNA-Seq Datasets
Source: PLoS One. 2014 Feb 25;9(2):e89445. doi: 10.1371/journal.pone.0089445 (PMC3934900; doi:10.1371/journal.pone.0089445)
Supplement: Table S1 — Sample list. (XLS) [file pone.0089445.s004.xls]

## Sheet: Sheet1
Sample	Type	Size(GB)	Strategy	Platform	Instrument Model	Layout	Read legnth
SRR387293	Burkitt's	7.07	RNA-seq	Illumina	Illumina Genome Analyzer II	Paired-end	107
SRR387392	Burkitt's	6.85	RNA-seq	Illumina	Illumina Genome Analyzer II	Paired-end	107
SRR387393	Burkitt's	5.23	RNA-seq	Illumina	Illumina Genome Analyzer II	Paired-end	107
SRR387394	Burkitt's	4.89	RNA-seq	Illumina	Illumina Genome Analyzer II	Paired-end	107
SRR387395	Burkitt's	6.76	RNA-seq	Illumina	Illumina Genome Analyzer II	Paired-end	107
SRR387396	Burkitt's	6.88	RNA-seq	Illumina	Illumina Genome Analyzer II	Paired-end	107
SRR387397	Burkitt's	5.66	RNA-seq	Illumina	Illumina Genome Analyzer II	Paired-end	107
SRR387398	Burkitt's	4.97	RNA-seq	Illumina	Illumina Genome Analyzer II	Paired-end	107
SRR387399	Burkitt's	24.2	RNA-seq	Illumina	Illumina Genome Analyzer II	Paired-end	102
SRR387400	Burkitt's	13.65	RNA-seq	Illumina	Illumina Genome Analyzer II	Paired-end	102
SRR387401	Burkitt's	27.44	RNA-seq	Illumina	Illumina Genome Analyzer II	Paired-end	102
SRR387402	Burkitt's	20.89	RNA-seq	Illumina	Illumina Genome Analyzer II	Paired-end	102
SRR387403	Burkitt's	29.85	RNA-seq	Illumina	Illumina Genome Analyzer II	Paired-end	102
SRR387404	Burkitt's	14.45	RNA-seq	Illumina	Illumina Genome Analyzer II	Paired-end	102
SRR387405	Burkitt's	17.24	RNA-seq	Illumina	Illumina Genome Analyzer II	Paired-end	102
SRR387406	Burkitt's	12.08	RNA-seq	Illumina	Illumina Genome Analyzer II	Paired-end	102
SRR387407	Burkitt's	18	RNA-seq	Illumina	Illumina Genome Analyzer II	Paired-end	102
SRR387418	Burkitt's	15.67	RNA-seq	Illumina	Illumina Genome Analyzer II	Paired-end	102
SRR387431	Burkitt's	4.83	RNA-seq	Illumina	Illumina Genome Analyzer II	Paired-end	107
SRR387434	Burkitt's	15.07	RNA-seq	Illumina	Illumina Genome Analyzer II	Paired-end	102
SRR387435	Burkitt's	15.84	RNA-seq	Illumina	Illumina Genome Analyzer II	Paired-end	102
SRR387437	Burkitt's	15.51	RNA-seq	Illumina	Illumina Genome Analyzer II	Paired-end	102
SRR387432	Burkitt's	31.52	RNA-seq	Illumina	Illumina Genome Analyzer II	Paired-end	100
Akata	Burkitt's	17.56	RNA-seq	Illumina	Illumina Hiseq 2000	Paired-end	101
SRR032238	LCL	5.09	RNA-seq	Illumina	Illumina Genome Analyzer II	Single-end	36
SRR032241	LCL	4.75	RNA-seq	Illumina	Illumina Genome Analyzer II	Single-end	36
SRR032243	LCL	5.99	RNA-seq	Illumina	Illumina Genome Analyzer II	Single-end	36
SRR032244	LCL	5.28	RNA-seq	Illumina	Illumina Genome Analyzer II	Single-end	36
SRR032245	LCL	5.15	RNA-seq	Illumina	Illumina Genome Analyzer II	Single-end	36
SRR032246	LCL	5.24	RNA-seq	Illumina	Illumina Genome Analyzer II	Single-end	36
SRR032250	LCL	5.32	RNA-seq	Illumina	Illumina Genome Analyzer II	Single-end	36
SRR032251	LCL	3.78	RNA-seq	Illumina	Illumina Genome Analyzer II	Single-end	36
SRR032254	LCL	7.98	RNA-seq	Illumina	Illumina Genome Analyzer II	Single-end	36
SRR032255	LCL	5.16	RNA-seq	Illumina	Illumina Genome Analyzer II	Single-end	36
SRR032252	LCL	6.43	RNA-seq	Illumina	Illumina Genome Analyzer II	Single-end	36
SRR032256	LCL	6.12	RNA-seq	Illumina	Illumina Genome Analyzer II	Single-end	36
SRR032263	LCL	9.01	RNA-seq	Illumina	Illumina Genome Analyzer II	Single-end	36
SRR032264	LCL	6.07	RNA-seq	Illumina	Illumina Genome Analyzer II	Single-end	36
SRR032266	LCL	4.78	RNA-seq	Illumina	Illumina Genome Analyzer II	Single-end	36
SRR032267	LCL	4.98	RNA-seq	Illumina	Illumina Genome Analyzer II	Single-end	36
SRR032269	LCL	5.83	RNA-seq	Illumina	Illumina Genome Analyzer II	Single-end	36
SRR032270	LCL	4.17	RNA-seq	Illumina	Illumina Genome Analyzer II	Single-end	36
SRR032271	LCL	5.25	RNA-seq	Illumina	Illumina Genome Analyzer II	Single-end	36
SRR032273	LCL	5.08	RNA-seq	Illumina	Illumina Genome Analyzer II	Single-end	36
SRR032276	LCL	6.24	RNA-seq	Illumina	Illumina Genome Analyzer II	Single-end	36
SRR032278	LCL	1.43	RNA-seq	Illumina	Illumina Genome Analyzer II	Single-end	36
