# Supplementary material for: RNA CoMPASS: A Dual Approach for Pathogen and Host Transcriptome Analysis of RNA-Seq Datasets
Source: PLoS One. 2014 Feb 25;9(2):e89445. doi: 10.1371/journal.pone.0089445 (PMC3934900; doi:10.1371/journal.pone.0089445)
Supplement: Table S3 — All differentially expressed genes between lymphoblastoid cell line and Burkitt's lymphoma samples. (XLS) [file pone.0089445.s006.xls]

## Sheet: Sheet1
GeneID	logFC	logCPM	PValue
ALOX5	0.913754	7.49026	3.64564e-05
COX15	0.14623	6.95664	0.212913
ZRANB1	0.519332	6.0058	0.000332923
ZDHHC6	0.1518	5.8165	0.332381
WDR37	-0.400837	5.52611	0.00293299
RRP12	0.149475	6.93327	0.120077
GDI2	0.633941	8.57589	3.11955e-06
ALDH18A1	0.263739	7.87017	0.0883011
CCAR1	0.48482	7.43856	0.0980896
WAPAL	0.566002	7.31443	0.000244843
MCM10	1.2935	6.24908	6.31055e-10
SLK	0.503449	6.22185	0.0307933
SEC61A2	-0.837898	4.83951	3.12654e-07
FAM107B	1.52077	8.15804	2.20319e-23
IDI1	0.710186	6.9063	6.21737e-07
KLF6	-1.71555	7.56244	3.9709e-23
INPP5A	-0.589837	4.96352	0.00413868
ZNF37A	-0.386495	6.15839	0.00393889
NT5C2	0.845598	6.88741	9.37038e-10
TM9SF3	0.614867	7.41975	1.18192e-05
NFKB2	-1.99025	8.62581	6.84054e-25
APBB1IP	0.452233	7.87062	0.00120914
MLLT10	0.121301	6.296	0.547758
SAR1A	0.537537	6.72694	1.8135e-05
SEPHS1	1.51498	7.00343	9.40496e-31
CWF19L1	0.792361	5.78921	1.62504e-07
BTAF1	-0.454184	7.68788	0.000552624
IKZF5	0.731901	5.37407	0.00110992
BLNK	-0.975568	7.14308	5.10425e-10
WAC	0.331664	7.91297	0.0188375
CREM	-0.466173	5.41632	0.0091406
SIRT1	1.59954	5.51142	1.27878e-21
HNRNPH3	0.986199	8.33665	1.07198e-12
SCD	0.12562	9.28748	0.0615333
RAB18	0.169428	5.36538	0.617452
NHP2P1	1.07314	5.08603	4.50813e-18
HPS1	-0.431366	7.38567	0.00335561
DNMBP	0.316535	7.07922	0.258841
ERLIN1	0.285164	5.79092	0.0169284
EIF3A	0.447572	9.02615	0.00438328
DDX50	0.502484	6.48693	2.12299e-05
MAPK8	-0.424948	5.89998	6.75111e-05
SEC23IP	0.35902	6.55664	0.017216
ATE1	0.290696	5.56582	0.0767845
NSMCE4A	0.768608	6.15855	2.26996e-08
CBARA1	0.198877	6.15773	0.157769
PPP3CB	0.118704	6.63024	0.815832
LIPA	0.0540989	6.36704	0.537583
C10orf2	0.287144	6.44585	0.00721165
LZTS2	-1.39532	5.99635	4.51381e-15
FBXW4	-1.01718	6.78364	1.00835e-11
NPM3	-0.242956	6.10144	0.0504609
TNKS2	1.40606	6.45169	3.23685e-22
GBF1	-0.811885	7.6335	6.36691e-08
FBXL15	-0.973404	4.96504	4.26349e-06
CUEDC2	-1.13727	6.43044	7.65616e-16
SUFU	0.0687701	5.2981	0.149658
ACBD5	0.476302	5.24617	0.00779906
LHPP	1.47467	5.13895	2.79459e-13
LARP4B	-0.143969	7.77371	0.237151
GTPBP4	0.32324	7.3947	0.0200537
C10orf137	0.706743	6.56128	0.000134176
BCCIP	0.539476	6.77492	0.000541781
MTPAP	0.890762	5.93357	2.14134e-08
PITRM1	0.479555	7.27743	9.65989e-05
OBFC1	-0.487231	5.22995	0.000489727
GLRX3	0.0743176	5.96951	0.280033
C10orf18	1.5999	7.35007	3.97557e-10
XPNPEP1	0.602231	7.16315	1.78665e-07
SMC3	0.873244	7.27784	2.5451e-05
SHOC2	0.767235	6.97761	3.5661e-05
TFAM	0.835238	6.81751	4.31337e-06
CCDC6	0.380418	6.94212	0.00243164
CUL2	0.46749	6.0394	0.00500207
CCNY	-0.000140453	6.658	0.770271
PPIF	-0.27148	7.47703	0.220691
TSPAN14	0.332731	6.94264	0.033074
FAM178A	0.499514	6.07872	0.0174252
IDE	0.621384	6.21972	0.0025579
CUTC	0.655462	5.68554	2.21588e-09
SMNDC1	0.563595	6.12013	0.000516547
HELLS	0.110198	7.37793	0.918211
TCTN3	-0.27877	6.08644	0.11421
WDR11	0.122458	6.83575	0.360775
C10orf76	-1.41456	5.89047	4.27384e-26
GOT1	0.316643	6.65932	0.00546029
C10orf95	0.214862	5.01717	0.242396
MASTL	0.703859	5.92807	2.24712e-05
EPC1	0.196481	6.09596	0.288722
FAM35A	1.80281	5.35097	6.2889e-30
CISD1	1.18989	5.45208	3.55125e-16
ECD	-0.164964	6.07283	0.0301681
P4HA1	-1.31016	6.92322	7.14149e-09
SLC25A16	0.282666	3.98129	0.187088
ZWINT	0.037838	7.07719	0.563896
VPS26A	0.660336	5.82186	3.82571e-05
ECHS1	-0.446644	7.08122	0.00144511
WDFY4	-0.923622	8.58417	4.23425e-06
TUBGCP2	0.364919	7.35186	4.68937e-05
FBXO18	-0.206326	7.41608	0.129448
RBM17	1.18519	7.79475	3.28795e-20
STAM	0.137842	4.7429	0.347681
ABI1	1.12888	7.20599	1.30603e-10
YME1L1	0.537762	7.75071	0.000472371
DNAJC1	-1.07139	5.4824	2.2743e-08
ACTR1A	-0.379587	7.40175	0.00477667
TMEM180	0.784603	5.23812	6.72508e-08
STAMBPL1	0.202718	5.71455	0.0849855
ATAD1	0.144159	6.41625	0.489035
KIF11	1.68386	7.26713	4.77537e-18
ARL3	0.482547	5.41273	4.17625e-06
CEP55	0.767197	6.21662	5.54082e-05
KIF20B	0.601766	6.50917	0.118348
ANXA7	-0.801943	7.07504	4.34659e-10
FAM149B1	0.572533	6.26727	0.000174797
TIMM23	0.493363	5.86942	0.00206947
ASCC1	-0.33912	6.47399	0.0025829
RPS24	0.448276	8.83945	0.0133286
DNA2	1.34013	5.76937	1.47618e-11
IDI2	0.074824	3.24196	0.729191
USP6NL	0.847794	5.89908	0.00107877
COMMD3	0.516299	6.24492	9.95803e-05
PDSS1	0.809978	4.75956	1.54183e-06
RSU1	0.216733	6.44463	0.169966
ZEB1	-0.781694	6.14494	1.65623e-07
NRBF2	0.152129	4.93742	0.341204
POLR3A	-0.0597613	6.61271	0.860943
CAMK2G	-0.461447	5.97042	4.64499e-05
GLUD1	0.0861904	6.959	0.701608
RPP30	-0.0844957	5.30865	0.455802
ADD3	1.67568	6.94315	2.05829e-16
DNAJB12	-0.406694	6.29095	0.000533544
EIF4EBP2	0.320743	7.88206	0.0194375
MKI67	-0.387621	9.20956	0.00632936
TAF5	0.875868	5.12205	2.09217e-10
PPRC1	0.289091	7.36513	0.0317322
ITPRIP	-0.0557684	5.25234	0.73157
PDCD11	-0.0563009	8.11139	0.892968
RGS10	-1.46811	6.70212	2.82513e-18
PDCD4	0.144069	8.12691	0.47494
PIP4K2A	-1.04029	7.78686	4.6027e-13
UPF2	-0.155187	7.27195	0.0220291
CDC123	0.559126	6.87785	4.87202e-06
VTI1A	-0.205663	5.68487	0.0478985
FAM160B1	-0.448516	5.29113	0.000637961
KIN	0.435047	4.44389	0.0867505
C10orf46	0.367268	6.27752	0.0331282
TIAL1	-0.10769	7.22543	0.172575
SUV39H2	0.909092	5.29339	1.81273e-07
DCLRE1C	-0.0235897	5.81289	0.265161
RPP38	-0.243462	4.87552	0.00720753
NMT2	-1.22374	4.9054	9.42016e-16
BUB3	0.669611	7.98782	1.07451e-10
MMS19	-0.304051	7.53682	0.014205
PI4K2A	-0.283962	5.40172	0.0964645
ZFYVE27	-0.773806	6.23919	7.34739e-08
SLC25A28	-0.739301	5.94115	1.40546e-06
PIK3AP1	0.704858	7.76042	2.5814e-06
CCDC109A	0.0375489	5.13492	0.58528
ADK	-0.427301	5.78101	0.0159222
MEIR5	0.560385	3.9593	0.0125708
SFXN2	0.071277	5.3183	0.547875
SUPV3L1	0.570563	6.14051	3.97267e-06
TYSND1	0.142533	6.39405	0.127553
MYST4	-1.09491	6.7678	1.59792e-17
SAMD8	-0.835897	5.43933	8.6267e-10
ARHGAP12	-0.0487268	4.95753	0.548163
39514	-0.548511	6.06354	3.7535e-05
REEP3	-0.132649	4.97689	0.155377
ZNF22	0.486059	6.1112	0.00378498
NUDT5	0.159113	6.71987	0.235854
ATP5C1	0.555883	7.20047	1.96676e-07
PRPF18	0.33374	4.79482	0.119987
TAF3	-0.921164	5.78057	2.52413e-14
VDAC2	0.528411	5.87667	2.34518e-05
PDZD8	0.17125	5.68689	0.310711
FAM175B	0.313895	5.35426	0.0426616
PRDX3	1.08564	7.63544	5.015e-17
GHITM	0.476069	7.90388	2.92206e-06
DDX21	0.330007	8.44404	0.190655
BMS1	0.236143	7.04424	0.0425255
CASP7	-0.910722	5.48897	1.33295e-08
TRUB1	1.42808	4.88835	3.10766e-10
ARL5B	1.03373	5.89428	5.1633e-05
C10orf28	0.863019	5.45491	1.06977e-10
HIF1AN	-0.477386	6.51328	0.003937
NDUFB8	-0.0153812	7.49476	0.729945
BTRC	-0.450686	5.42158	0.00149422
POLL	-1.60696	6.09587	4.48043e-17
DPCD	-1.24495	5.0641	4.78231e-10
HPS6	-1.15771	5.78951	7.24297e-08
NOLC1	0.629327	8.33265	1.68561e-06
SGPL1	0.541713	6.0399	0.000537602
C10orf26	-0.364284	6.28908	0.0237826
ANAPC16	-0.241207	7.11562	0.0157624
NDST2	-0.327586	6.20186	0.0148916
DDIT4	-2.06067	8.4244	5.80775e-12
BMI1	0.0617607	5.64841	0.461755
HNRNPF	-0.0105873	8.59499	0.888771
CSGALNACT2	0.675436	5.27001	0.00504403
CDK1	1.57486	6.98187	2.48142e-21
PFKFB3	-0.308952	6.94202	0.55178
KIF5B	0.507012	7.68849	0.0650651
TRIM8	-0.638184	6.81864	2.21633e-07
ZDHHC16	-0.47481	5.76651	0.000845546
EXOSC1	-0.514766	5.82286	2.05446e-05
PGAM1	0.0367884	5.99514	0.640433
PTEN	-0.0856817	7.48159	0.337663
JMJD1C	0.339833	7.04361	0.363182
CHCHD1	0.1648	5.89677	0.326334
NOC3L	0.359675	6.05989	0.0631257
NET1	1.40696	6.01926	1.93507e-19
USMG5	-0.358762	4.76024	0.285721
PPP2R2D	-0.120935	6.36693	0.416159
SEC24C	-0.548462	8.32715	0.000160196
CSTF2T	-0.223154	6.22082	0.0280979
SRP9P1	0.991615	4.12842	1.15054e-09
PCGF5	0.604362	6.99611	0.00925756
PIPSL	0.492264	6.18012	8.27842e-07
PPA1	0.334281	7.20525	0.00254267
DHTKD1	-0.178383	7.22662	0.0337206
FRAT2	0.675261	4.09952	0.000227357
ADO	-0.595562	6.17929	0.000461496
MRPS16	1.25412	5.04262	1.83594e-15
AP3M1	0.238769	6.73379	0.153807
HSPA14	0.484842	6.66073	0.000219111
UROS	-0.959437	6.13317	7.98453e-12
FAM53B	1.03484	7.36493	1.33399e-10
BLOC1S2	0.0635223	5.95126	0.919526
ACADSB	-0.0129931	5.31316	0.744095
NHLRC2	-0.146823	5.83071	0.0925779
ACSL5	-0.616299	6.41392	3.09947e-06
PSAP	0.165632	9.39122	0.150285
MCMBP	0.809624	7.28652	2.01786e-09
39511	0.657771	5.87764	2.78285e-05
MGEA5	-0.786779	8.38144	1.34485e-09
ZNF511	0.239289	6.05175	0.0435268
LDB1	-0.335565	6.83026	0.01344
RP11-313D6.4	0.376571	3.7043	0.0233716
METTL10	0.473893	5.13265	0.0420213
RUFY2	0.243726	4.99902	0.839035
CHUK	1.29743	5.91213	7.16412e-14
LDHAP5	-0.930409	4.80575	1.19968e-08
RP11-170M17.2	1.26543	3.75018	1.42291e-15
ALDOAP2	-1.01979	6.73626	7.5601e-11
RP11-151A10.2	0.539084	2.98538	0.0195383
BBIP1	0.532916	5.70429	0.0372555
KIAA0913	-1.6962	7.28199	1.14292e-28
TMEM14D	0.0914086	4.66501	0.676015
RP11-177H22.2	1.2641	5.00513	1.28513e-14
RP11-574K11.5	-0.514143	2.17662	0.000316283
RP11-108L7.7	-0.718144	2.77055	0.00496331
GS1-756B1.1	-0.523222	2.81658	3.60481e-05
RP11-56A21.4	-0.186357	5.57997	0.132139
TOMM22P5	0.685606	3.73562	3.74077e-07
RP13-331H15.1	0.763882	3.57947	6.42207e-06
RP11-508N22.4	2.13099	3.54819	8.81038e-37
RP11-102H24.1	-0.227466	3.1315	0.0397371
MYL6P3	-0.628708	4.12232	0.00232512
RP11-166N17.1	-0.864539	2.17911	8.64504e-07
PARG	0.811212	5.02971	2.12507e-10
RP11-186N15.3	-0.0763052	3.84767	0.0945701
SNRPD2P1	-0.24175	3.91813	0.0434606
RP11-367H5.5	1.49801	4.50828	1.26389e-35
RP11-44D15.3	0.8299	3.39909	0.000140295
NAMPTL	0.517897	5.38116	0.0036442
YWHAZP3	2.11962	4.0978	5.46334e-34
RP11-367H5.7	-0.273178	3.5106	0.00277081
C1DP1	1.25674	3.02513	1.17692e-14
CAP1P2	-0.124404	4.9099	0.419542
RP11-313D6.3	0.904995	1.76969	0.000103187
RP11-536K7.3	-1.1036	4.78479	3.41046e-09
RP11-179H18.2	1.14846	4.17343	1.28598e-07
RP11-341B24.3	1.10334	1.98439	2.93994e-10
RP11-523O18.5	-2.62518	3.90591	8.03368e-42
EIF3LP2	1.11642	4.88834	1.68293e-15
RP11-444I9.2	0.790348	4.33773	2.39017e-06
RP11-288G11.3	-0.453998	2.38513	0.0379698
RP11-398C13.4	-0.305477	2.66157	0.0795849
RP11-215A21.2	2.51094	4.19127	8.85843e-37
RP11-574K11.16	-1.64926	5.03308	6.14289e-23
EIF2S2P3	0.544947	2.34986	0.0118419
RPL13AP5	3.43027	9.69305	6.26215e-101
RP11-390B4.4	0.605119	3.64341	5.90704e-07
C10orf103	0.35545	5.20069	0.098484
RP11-753C18.7	0.603445	2.10251	0.0038617
NSUN6	1.03635	4.80331	1.15333e-07
RP11-574K11.18	-1.0715	2.21013	5.36085e-09
AL121928.1	0.419644	4.74848	0.0223862
AL512631.1	0.562094	3.40318	0.0969196
EIF5AL1	1.69733	6.01565	3.93521e-38
MTG1	-0.945394	5.53787	5.14904e-06
RP11-164A7.1	0.144386	5.32879	0.765915
AL365510.1	0.797082	4.23023	2.66624e-05
BAD	-0.665556	5.74049	1.96423e-06
ZNF195	0.606171	5.84977	0.0114435
POLA2	-0.115178	6.93016	0.397822
CAPN1	-0.566221	8.12144	0.00021934
MRE11A	1.22781	5.27702	9.04203e-14
RNH1	0.984595	6.60454	8.85368e-13
BIRC3	-0.986246	8.18106	6.44119e-07
NUP160	1.14286	6.93978	4.81547e-17
MED17	0.285416	5.79188	0.123599
USP28	0.321505	5.92562	0.0804804
RSF1	-0.663327	6.93308	7.96889e-05
FAM160A2	-0.31528	5.69299	0.00824333
TTC17	-0.263699	7.18739	0.0707675
FAM168A	-0.659029	6.88314	6.81678e-05
RELT	-1.30583	6.73355	4.10578e-22
QSER1	1.13648	6.08918	6.38821e-08
SPI1	0.541059	6.67214	0.00057662
PHRF1	-0.879863	7.44035	8.20523e-17
MARK2	-0.408247	6.93237	3.88581e-05
PICALM	1.41821	7.02875	5.66054e-23
EED	-0.2768	6.53246	0.00282626
TSG101	1.29567	5.81428	1.94553e-29
ACAT1	0.507096	6.48616	0.00183444
RBM7	0.404724	5.17933	0.012773
POLD3	0.12738	6.29754	0.499256
ACER3	0.301195	4.96363	0.149034
TOLLIP	-1.15357	6.11588	7.64263e-21
APLP2	3.11149	8.02573	1.29706e-59
ZW10	1.17807	5.28879	5.22701e-14
FDXACB1	1.48294	4.65458	5.50662e-17
SF3B2	0.0529133	8.87317	0.480723
C11orf67	-0.551686	3.66346	0.00421688
GANAB	0.164249	8.54028	0.0788178
RASSF7	-1.5761	5.3186	1.36331e-18
CTSC	-0.999188	7.90763	7.97362e-13
CCDC34	0.419267	5.58196	0.146777
ELP4	0.759951	5.04239	3.94691e-11
ZNF259	-0.817294	6.32333	1.53368e-09
MTCH2	-0.266337	6.71978	0.00929897
FNBP4	0.463647	7.19823	0.10229
SC5DL	0.31733	5.46921	0.076803
HSPA8	1.88778	8.42649	4.86793e-26
DNAJC4	-0.870045	6.33501	1.54136e-05
SIAE	0.209461	5.15094	0.713768
SNX15	0.519725	5.98132	7.07304e-05
LPXN	-0.453896	7.71893	0.000194533
DTX4	-2.46694	7.26704	2.54835e-18
ATG2A	-0.326069	6.31328	0.0470558
EHD1	-0.210168	8.89974	0.233527
OSBP	-0.298077	7.14341	0.0851741
UNC93B1	-0.265767	6.78717	0.0206678
PUS3	-0.245984	4.63059	0.0157422
DCPS	-0.238258	6.64388	0.123312
SUV420H1	0.245373	5.85007	0.640378
FOXRED1	-0.0605566	6.77383	0.620762
PPP6R3	0.568248	7.44782	2.58235e-06
CCDC86	-0.0791342	6.43047	0.820198
PRPF19	-0.0518278	7.98068	0.688014
TMEM109	-0.0407098	7.07112	0.998307
C11orf51	0.384848	6.06474	0.00226968
CEP164	-0.564634	6.48547	3.14242e-06
RNF141	0.794396	5.27366	6.12156e-06
EIF4G2	1.12001	9.12909	3.81831e-21
BIRC2	0.392369	6.21328	0.0358151
UBE4A	0.481696	6.89944	0.000919044
HIPK3	0.181402	6.30923	0.412079
PDHX	0.0575436	5.70753	0.957644
COMMD9	0.267409	5.57234	0.0195755
AMBRA1	-0.632953	6.0066	9.35298e-08
MADD	-0.0673097	6.89926	0.946345
NAA40	-0.255512	6.30059	0.0301592
CARS	-0.353173	7.12838	0.0476757
CD81	0.994011	9.09947	1.42275e-16
SLC35F2	0.103928	6.78736	0.0993174
C11orf58	0.671143	7.28088	1.00937e-07
PITPNM1	-0.765852	7.22816	3.82141e-05
AIP	-0.0308449	7.66019	0.897471
NUP98	0.690788	7.70912	3.43975e-09
NDUFS8	0.0797698	7.22908	0.282272
TCIRG1	-1.54172	8.21352	7.96237e-10
CHKA	-0.317271	6.49983	0.0194283
HPS5	0.109185	6.39965	0.590653
GTF2H1	0.8174	6.20235	6.98412e-11
POU2AF1	-0.457942	9.34372	0.000987359
CTSD	1.16724	7.88391	9.70858e-05
IFT46	-0.298751	4.64381	0.0331392
RPS25	0.51139	8.29771	0.000383371
SPCS2	-1.2028	5.00332	1.10621e-15
CRY2	-0.702512	5.80139	3.73405e-07
PEX16	-0.86923	5.85813	3.17414e-09
CAT	1.00471	6.70082	8.68237e-14
KBTBD4	-0.284926	5.5646	0.091471
FRMD8	-0.662846	6.5832	3.46125e-06
PRDX5	-1.07555	7.5785	1.48122e-17
COPB1	0.783533	7.74263	4.56695e-09
PSMA1	0.413708	7.54363	4.39143e-05
SERGEF	-0.169024	5.00181	0.981399
E2F8	1.1239	5.46902	1.24067e-06
PPFIA1	0.339289	6.28448	0.0193577
TRIM21	-1.97763	5.63394	1.46126e-36
ARFIP2	-0.283609	6.68924	0.019472
TRIM22	-2.10357	7.80085	3.14884e-40
RRP8	-0.20094	5.84627	0.025934
FXC1	-0.753057	5.93446	4.02925e-10
IGHMBP2	-0.527474	5.78044	3.10191e-06
WDR74	0.524647	6.9836	5.83456e-07
RTN3	0.578718	6.92735	1.78794e-06
SWAP70	0.738736	8.25792	0.000795592
DPF2	-0.219764	7.01319	0.174325
MEN1	0.470837	7.00847	3.70533e-06
LDHA	-0.0825708	9.75097	0.940773
DDB2	-1.04542	7.15581	5.41672e-11
ACP2	-0.552849	5.29471	0.0361655
SLC43A3	-0.770274	7.98784	7.40791e-10
TIMM10	-0.0011195	6.07724	0.454364
C11orf10	0.105314	6.68073	0.202157
STT3A	0.00696989	7.61884	0.736701
ETS1	0.793335	8.80314	2.79245e-07
PHF21A	-0.876522	6.98577	1.55066e-09
NAT10	0.0831137	8.0345	0.2291
CAPRIN1	0.288027	8.50585	0.0551625
FCHSD2	0.42443	7.08356	0.00377538
PRKRIR	2.54279	5.92726	7.82142e-59
IL18BP	-0.545318	6.80438	0.00618449
NUMA1	-0.277302	9.35609	0.312264
CCDC90B	0.996127	6.05635	9.85872e-12
CREBZF	0.305156	6.77166	0.201977
PRCP	0.36008	6.27103	0.0179869
NARS2	0.637383	5.57906	1.15501e-06
RNF121	-1.56238	5.70299	2.47605e-30
SORL1	-0.571828	9.06887	0.0107503
BUD13	0.381306	5.8077	0.00354824
DCUN1D5	0.57297	6.1525	4.3379e-06
SLC37A4	-0.115422	6.54514	0.736149
PPP2R1B	0.675748	6.55021	6.32223e-06
FDX1	1.18229	5.39012	3.51579e-18
C11orf1	-0.402292	4.98322	0.0012986
SIRT3	-0.843122	5.59943	1.39208e-07
SCYL1	-0.349413	7.32767	0.00863829
CDCA5	0.297284	7.48606	0.0141628
BTBD10	0.230442	5.34543	0.231608
LIN7C	1.22807	5.36655	1.90196e-08
PGAP2	-0.424427	6.30763	0.00383493
TUT1	-0.292356	6.63259	0.0233529
HSD17B12	0.365329	6.51645	0.032145
APIP	1.32076	5.21571	9.2756e-16
DGKZ	0.273713	6.82367	0.0175404
EIF3M	0.296737	7.93855	0.00662427
TNKS1BP1	-0.781526	6.18107	0.00150072
SSRP1	1.2406	8.35756	3.55136e-33
SLC43A1	0.99887	6.22701	4.81097e-11
C11orf49	-0.529186	5.88063	0.00142332
ARFGAP2	-0.226036	7.59068	0.0537266
CELF1	-0.447214	8.52557	1.26192e-06
C11orf73	0.716324	5.74302	6.76273e-10
ENDOD1	-0.435472	5.87604	0.0224155
INTS4	0.839505	5.56526	7.88236e-12
RPS3	0.580604	10.4603	8.40388e-06
NPAT	0.0540652	5.79811	0.640736
ATM	0.0942279	7.48154	0.822411
AASDHPPT	1.17399	6.33606	3.63374e-12
LAMTOR1	-0.315011	6.9925	0.0277235
HYOU1	-0.641363	8.48556	0.012364
DAK	-0.309831	7.3272	0.0701912
MTA2	-0.0794673	8.28416	0.553407
TMEM138	-0.0644332	5.67309	0.397708
EML3	-0.326743	7.30329	0.0363334
INCENP	-0.0880885	7.12934	0.76436
CPSF7	0.0885372	7.82156	0.462372
B3GAT3	-0.593067	6.35346	0.000831111
EI24	0.523074	7.11011	0.000154753
CHEK1	1.16771	6.49718	2.59751e-14
SIDT2	-0.912605	6.62786	1.76124e-06
TRPT1	-0.592442	6.37058	0.00125594
NUDT22	-0.916995	6.60902	3.46529e-10
FERMT3	-0.499715	8.29119	0.00829317
MRPL49	-0.0770786	6.94201	0.553839
FAU	0.654458	8.96161	6.02367e-07
TM7SF2	0.0412672	6.19652	0.179308
C11orf2	-0.259791	8.21394	0.322247
CWC15	0.556604	6.50171	0.00151875
TMEM218	-0.0574455	4.80629	0.706845
DLAT	1.16587	6.83513	8.09229e-10
C11orf57	0.369864	6.37163	0.0862034
TIMM8B	-0.00851518	5.77249	0.991025
PTS	0.807853	4.25331	1.65855e-05
EXT2	-0.0379599	5.49857	0.847529
NDUFC2	0.337414	6.32085	0.00221255
ACAD8	-0.148813	5.57458	0.55828
THYN1	0.0309436	5.82226	0.421099
VPS26B	-0.625104	6.11319	0.0323423
NCAPD3	0.25908	7.44967	0.0455083
FLI1	0.240276	6.80204	0.0400574
C11orf46	0.912795	6.07657	5.01233e-10
CWF19L2	0.76229	4.56524	0.000631904
TMEM123	1.33793	7.89612	7.76764e-15
TBRG1	-0.240907	6.13732	0.00631581
UBE2L6	-1.20829	7.32223	3.13044e-12
ZDHHC5	-0.433936	7.25969	0.00037737
MED19	-0.828804	4.6888	2.66732e-10
MS4A1	0.0446403	8.90898	0.469884
MRPL17	-1.13371	6.56005	1.02217e-26
ALG8	0.543161	5.56303	6.21813e-05
SIK3	0.112187	6.62536	0.111272
PCSK7	-0.780013	7.50187	3.52599e-06
CXCR5	1.47156	6.79125	1.83776e-07
VPS11	-0.32347	6.55247	0.0120093
CLPB	-0.555152	6.07223	0.00268096
CYBASC3	0.371917	7.54836	0.0141966
UBXN1	-0.0306815	7.95086	0.934532
C11orf48	0.440235	6.85554	0.00174621
TTC9C	-0.599769	5.72365	2.61729e-07
TAF6L	-0.445894	5.61352	0.00608084
NXF1	0.124051	7.10599	0.246589
STX5	-0.0770195	5.61891	0.707441
SYVN1	0.838349	8.45167	4.39318e-13
ZFPL1	-0.622376	5.84925	1.19454e-06
RPS6KA4	-0.914619	6.20856	2.15393e-08
TPCN2	-0.091083	5.48647	0.647008
INPPL1	-0.0269654	8.20414	0.769303
PCF11	-0.089744	7.3613	0.215794
RPUSD4	-0.181415	6.29263	0.0740469
SLC39A13	-0.639447	5.50029	2.77827e-05
PSMC3	-0.00732955	7.49696	0.504215
KIAA1731	-0.113177	6.03424	0.13819
CEP57	0.29847	6.9779	0.130423
API5	1.06866	7.07403	6.71703e-14
ZNF202	0.512274	5.12983	0.00504791
CUL5	0.826894	5.98133	0.000103792
ILK	-0.20594	7.4088	0.252574
TAF10	0.937889	5.71089	8.82996e-14
TPP1	-0.513762	7.42509	0.000785299
PPFIBP2	-0.492052	6.62735	0.207646
XRRA1	-0.241212	5.8336	0.0247944
RNF169	-0.0211423	6.13594	0.35338
RPL27A	0.645578	9.04134	6.60144e-05
TMEM41B	0.805793	5.21334	6.19485e-05
ZNF143	0.399931	5.20499	0.00221392
WEE1	1.82	7.12917	1.27625e-28
SAAL1	1.00978	5.67753	1.5121e-14
FAM111A	-0.457395	6.92861	0.00595538
PATL1	-0.281155	7.08658	0.0527451
MRPL16	0.301551	6.80953	0.019662
RNF214	-0.00158633	5.46168	0.862817
STIM1	-0.987893	7.33475	2.70601e-07
RRM1	0.85236	8.00553	3.41261e-09
OTUB1	-0.11828	7.64257	0.663441
NDUFV1	0.127305	8.73323	0.127669
CDK2AP2	0.152478	6.76195	0.0820326
NUDT8	0.103013	4.76858	0.5945
DDB1	0.272422	9.07946	0.00596754
VPS37C	-1.12446	5.11969	6.06206e-20
BEST1	-0.253439	8.04175	0.473603
FTH1	-0.804173	8.57215	0.000887388
BSCL2	-0.335199	6.02294	0.0638655
POLR2G	-0.102191	6.53428	0.849836
SLC3A2	-0.0802316	7.92092	0.700183
C11orf84	-0.382964	6.53563	0.000707767
ATG16L2	-0.854791	7.26395	3.49585e-06
C2CD3	0.237929	6.13147	0.0169475
FADD	-0.413755	5.85666	0.00269831
SAC3D1	-0.532676	5.69178	0.00626741
SF1	0.319046	8.90935	0.000261363
MAP4K2	-1.0208	7.04766	5.284e-11
CCDC88B	-1.39509	8.28746	1.57341e-13
PAFAH1B2	0.536059	6.95316	0.000201365
STIP1	0.642384	8.37389	2.24982e-07
FEN1	-0.057043	7.53162	0.938383
TMEM223	-0.523245	5.39753	7.5075e-05
ANKRD49	-0.00709732	5.28514	0.215153
METT5D1	0.518297	4.34475	0.0348844
SIK2	-0.791767	6.24283	3.82294e-07
USP47	0.300963	6.97623	0.181329
NFRKB	0.100247	6.6087	0.313628
C11orf24	-0.844156	6.4766	5.46988e-08
TMEM126A	0.0552743	5.11944	0.604158
TMEM126B	1.14775	5.64497	4.06e-12
DPAGT1	-0.0033932	6.11368	0.588818
HINFP	-0.21086	5.73347	0.163697
C2CD2L	0.0268279	5.48113	0.549271
CLP1	-0.277949	5.08233	0.10586
FIBP	0.438786	7.36402	0.000307478
PPP1CA	0.0111127	8.47187	0.852226
RAD9A	-0.272518	7.00128	0.0380116
TMEM134	-0.0807267	6.02185	0.399935
CORO1B	-0.514071	6.78187	0.113459
MUS81	-0.300084	6.78185	0.0565
CFL1	-0.0313729	9.73438	0.956026
SNX32	-1.45011	5.61132	2.50652e-21
NADSYN1	-1.59238	7.83305	1.59651e-22
DHCR7	-0.564579	7.59814	0.391618
RNASEH2C	-0.110315	7.21737	0.378873
ANKRD13D	0.0619969	6.88671	0.894954
KAT5	-0.213389	6.61957	0.0638587
ADRBK1	0.315739	9.20358	0.0196028
RELA	-0.429694	7.46646	0.00183738
TRMT112	0.687079	7.32001	1.02515e-06
KDM2A	-0.897099	7.97777	9.37158e-12
ESRRA	-0.203243	6.61579	0.100505
GPR137	-0.879329	6.20066	3.42111e-10
MAP3K11	-1.00676	7.43762	6.44747e-20
EHBP1L1	-1.11776	8.00815	5.7548e-12
RNF26	-0.305131	6.50592	0.232192
PPP1R14B	-0.887468	6.15324	1.98724e-11
SSSCA1	-0.321172	6.4517	0.0214907
FKBP2	-0.701877	6.39509	1.51397e-05
VEGFB	-1.48091	7.01899	3.76477e-18
LRFN4	0.0547013	5.91073	0.456727
RCE1	0.481208	5.4795	0.000136069
C11orf80	0.742987	5.44062	0.00583844
RBM4B	0.355938	5.4517	0.0240174
CCS	-0.527207	6.18836	0.0229251
ZDHHC24	-1.44891	5.49492	1.5223e-10
ZNHIT2	-0.591478	4.27099	0.00711722
MRPL11	-0.0961971	6.52904	0.370438
B3GNT1	-0.129932	4.5315	0.803931
BRMS1	-0.538683	6.52198	0.000440523
HRAS	0.0447396	6.0945	0.437518
YIF1A	0.090169	6.64455	0.111745
RAB1B	-0.767639	7.44154	4.72269e-09
PTDSS2	-0.43823	5.88412	0.0787444
KLC2	-0.626152	6.36171	6.05168e-07
TRAF6	-0.0866645	4.23594	0.452063
PACS1	-1.80157	8.13562	2.96771e-28
ZNF408	-1.00392	4.98703	1.0713e-10
CKAP5	1.72995	7.90545	8.41533e-41
ARHGAP1	-0.623913	6.88178	1.06395e-07
ATG13	-0.222343	6.89173	0.435019
BANF1	0.694657	6.80892	1.52223e-09
TMEM9B	0.0558134	5.56054	0.729773
EIF1AD	-0.245891	5.94702	0.0591375
EIF3F	-0.227014	7.10449	0.0525339
TBC1D10C	0.139083	7.26567	0.5528
SART1	-0.379709	7.74942	0.00354521
LIPT2	0.27461	2.44762	0.13664
DRAP1	-0.89013	6.91174	1.8639e-11
UCP2	0.858258	8.75015	7.63775e-10
C11orf68	-1.21101	5.96684	1.85012e-16
PAAF1	-0.707002	5.78454	1.30555e-09
MRPL48	0.97821	5.90244	8.49913e-15
RAB6A	0.408434	6.36628	0.00335616
CCDC85B	-1.40765	7.20826	1.71302e-17
RPS6KB2	-0.231026	7.24522	0.229245
AP001266.1	-1.66758	5.17942	8.42396e-11
CSTF3	0.417327	6.31158	0.00153343
TCP11L1	-0.59651	5.30293	9.7258e-08
COX8A	-0.822446	7.62363	3.00633e-07
RPL37AP8	-1.77474	5.0378	5.03282e-19
DEAF1	-0.851786	6.41854	0.00157432
ZDHHC13	0.365643	5.11848	0.0195487
RHOG	-1.87389	7.63159	3.07041e-41
TALDO1	0.523413	7.96579	1.1922e-07
PDDC1	0.171591	7.21474	0.894661
SLC25A22	0.338113	6.09618	0.00506628
LRDD	-0.681934	6.88794	0.00095182
RPLP2	0.687638	10.1398	8.35968e-07
PNPLA2	0.560772	6.87755	5.30501e-05
POLR2L	-0.362221	6.79801	0.00836673
CHID1	-0.246082	6.31154	0.156806
BET1L	-0.519899	5.25693	0.00133266
RIC8A	-0.296243	7.66601	0.0682906
DDX10	0.677307	6.07231	3.53318e-05
SPTY2D1	0.12481	5.74978	0.967945
HARBI1	-0.986636	3.85514	1.16951e-08
C11orf71	-0.65802	4.01598	1.77788e-06
SRSF8	0.0366931	6.36233	0.865216
SLC35C1	-0.844927	5.31247	1.17072e-07
CHCHD8	-0.405542	6.34454	0.000133806
AC091196.1	-0.621851	5.74767	0.00188088
C11orf54	0.327217	5.61095	0.365868
SRPR	-0.712311	8.03974	8.67334e-09
AP2A2	0.047225	7.03625	0.51901
FANCF	-0.236752	5.14476	0.146222
JRKL	0.144556	4.64662	0.933411
LRTOMT	-0.190582	5.87319	0.218347
TSSC4	-0.618877	6.09257	8.54335e-05
INTS5	-0.387649	6.21608	0.259798
PRMT3	1.04327	5.46847	9.44752e-09
TMEM179B	-0.229129	5.56205	0.142572
IRF7	-3.38997	7.44525	1.61274e-35
PSMD13	0.214809	8.03349	0.0184456
ZBTB3	-0.565475	3.77039	6.44837e-08
CCDC84	0.153318	5.567	0.865026
BCL9L	0.723988	7.18014	0.00104353
ARAP1	-0.859717	8.39091	5.48497e-11
ZFP91	0.197395	7.36337	0.385437
CCDC73	-0.273063	5.02291	0.00360141
AP003068.6	-1.2728	5.52512	4.11322e-21
H2AFX	-0.44786	7.41037	0.00260039
ZBTB44	1.46481	6.7179	6.11624e-17
TRAPPC4	-0.16134	6.65407	0.619601
PCNXL3	-0.0699321	7.28621	0.904229
MRPL21	0.00369945	6.03976	0.547604
FAR1	1.57739	6.63203	1.07312e-13
FAM118B	0.152769	4.91865	0.334317
UVRAG	-0.53616	6.89515	1.32061e-06
CTR9	-0.230827	6.91655	0.124324
SNORD14B	0.699007	0.582238	0.0176766
SNORD31	0.0239224	1.08886	0.986628
SDHD	0.926184	5.82519	7.17672e-11
C11orf83	0.0522624	5.53446	0.79828
IPO7	2.12628	7.63803	1.73218e-33
NAP1L4	-0.152899	7.5085	0.135741
SNORD29	0.76874	0.724762	0.01352
SNORA8	-0.0686622	1.66244	0.265819
SNORD22	0.977958	2.6542	0.000214611
ST13P5	-0.450375	2.51365	0.00991565
RP11-335F8.2	1.2983	4.9203	1.06129e-16
AP000593.6	1.15301	3.81517	1.41111e-17
PTPRCAP	-0.0676614	8.11102	0.645841
RP11-658F2.3	0.898081	5.06372	1.78184e-12
SIPA1	-1.06051	8.26174	2.01662e-10
ARL2	-0.792475	6.83819	9.45685e-08
TMX2	0.524576	6.31973	4.75411e-08
NDUFS3	0.0155672	7.44367	0.71721
MRPL23	-1.67666	6.59077	5.02368e-24
RP11-121L10.3	1.29638	7.1135	1.34808e-17
PPME1	-1.06239	6.94415	8.24712e-10
HNRNPUL2	-0.105937	8.84993	0.325902
AP000580.1	-0.856642	2.35791	0.000158147
AC090099.2	-0.174565	2.47253	0.800393
RP11-1033A18.1	0.697596	7.51919	1.59311e-06
AC131971.3	0.0279117	6.12197	0.821755
RP11-61N20.3	1.21226	3.52066	9.17108e-11
RP11-742N3.1	-0.374662	8.35502	0.124019
RP11-864N7.2	2.66995	7.8178	3.7037e-58
PPIHP1	0.932506	3.82235	1.52127e-10
AC069287.1	-1.00651	5.45744	9.91578e-07
RP11-288E14.2	1.03467	4.52776	7.70755e-13
AC104389.32	-3.40257	2.07311	3.59982e-86
RPL26P30	0.235837	3.80661	0.0616538
ZBED5	0.623809	6.09205	0.00188588
RP11-59K5.1	0.421464	1.96667	0.00448143
RBM14	-0.145183	7.51865	0.576307
RPL37P2	-0.750923	4.98591	2.04689e-06
RP11-624G17.1	-1.37378	4.87804	3.92976e-14
RP11-832N8.1	-0.815645	6.03037	8.19536e-09
RP1-89D4.1	0.0754518	5.49997	0.871613
TRIM6-TRIM34	-1.34348	5.10755	7.12746e-21
RP11-864G5.1	2.89309	3.66326	4.0276e-29
RP11-390K5.1	-1.70692	4.81123	9.27399e-24
RP11-16F15.1	0.382698	4.91609	0.212665
RP11-425L10.1	0.339477	8.18737	0.0223167
RP11-466H18.1	1.29045	8.00456	6.79382e-12
RP1-181J22.1	-1.23753	3.42944	1.25136e-12
RP11-334E6.10	-0.205611	4.45854	0.325795
NEAT1	-2.15588	9.62457	6.51021e-16
RP11-113K21.5	0.112736	3.97202	0.878915
CTD-2003C8.1	-0.335069	3.5074	0.0364826
RBM14-RBM4	-0.107275	7.03538	0.883473
GAPDHP70	-2.15403	4.68365	4.61974e-41
RP11-849H4.4	-0.966732	7.46875	6.29988e-05
MALAT1	-2.68868	11.7054	1.93335e-14
SNORD22.1	0.114178	1.16735	0.769692
RP11-215D10.1	0.013882	4.91377	0.755935
RP11-677I18.3	0.205573	2.96919	0.486919
SF3A3P2	0.845775	5.07524	1.76317e-10
RP11-867G23.4	-0.350752	5.65243	0.0575312
PTP4A2P2	0.382817	3.23106	0.0015374
AP003068.9	-0.730209	6.22936	0.000267039
FNTAP1	1.22225	3.72987	1.26716e-17
RP11-304M2.5	-0.948523	4.77617	4.9577e-05
CSNK2A1P	0.997526	5.88802	1.2435e-08
RP11-676M6.1	0.91247	4.54167	7.13925e-11
RP11-732A19.2	-1.1083	4.05474	4.69859e-19
RP11-872D17.4	-0.323378	4.37456	0.00143057
RP11-699F16.3	0.308624	4.31579	0.0379565
RP11-660L16.2	-0.211897	3.53409	0.539541
RP1-145M24.1	0.551924	4.2697	0.00106318
RP11-805J14.5	-0.287246	5.30223	0.0462771
NAP1L1P1	1.56571	5.84127	2.21384e-23
RP11-793I11.1	-0.879431	4.6324	4.75498e-11
RP11-770J1.5	-0.486664	6.18796	2.15459e-07
RP11-266E8.2	-0.251813	3.47896	0.0705363
DPP3	-0.468163	7.27285	0.0393258
RP11-686G23.1	1.08556	2.21439	9.23913e-09
RP11-802E16.3	-0.268451	5.10341	0.146938
RP1-239B22.4	0.477941	2.03713	0.000861529
AP006621.8	-0.294411	3.91069	0.239382
RP11-110I1.6	-0.973078	5.94732	2.29171e-08
RP11-111M22.3	-0.520663	3.69069	0.00144488
AP003068.12	-0.250435	1.57388	0.576381
RP11-344L21.1	-0.222281	4.63488	0.0635506
DDX18P5	0.675503	3.22315	7.56545e-05
RP11-567M21.2	-1.33102	4.14714	1.40748e-11
RP11-780O24.4	0.364065	1.20915	0.019134
RP11-23F23.1	0.894715	3.25567	1.5774e-05
RP11-567I13.1	0.92834	4.67931	2.06814e-05
RP1-59M18.2	-0.185704	3.20433	0.893534
RP11-867G23.8	0.155739	2.19982	0.258577
RP11-113K21.4	-0.383894	2.1221	0.0231682
RP11-864I4.1	0.551632	9.28945	1.68927e-05
CTD-3074O7.5	0.0275456	2.94224	0.969966
AP001781.2	0.264485	4.30446	0.108571
SNHG1	1.63994	7.55406	1.07656e-24
RP11-286N22.3	1.09235	3.73909	1.07862e-11
AP003419.16	-1.94304	4.84782	2.42625e-31
RP11-31L22.5	-1.02901	5.38741	4.89261e-08
RP11-783K16.14	-1.97003	4.9027	1.49605e-24
RP11-667M19.6	-0.176911	4.10448	0.221799
HMBS	0.787041	6.56298	9.63948e-11
RP11-613F22.5	0.0909328	4.30444	0.70129
AP003385.1	-0.793429	7.55182	2.5547e-08
AP003419.11	-0.866668	7.02794	9.18212e-07
RP11-286N22.8	0.0516826	5.18886	0.606542
AC137894.1	-1.33769	3.94427	1.24061e-12
RP11-172C16.4	-0.0506589	3.30711	0.886543
RP11-727F15.9	-0.668493	4.99342	1.24128e-05
RP11-680H20.1	0.826428	5.64942	2.68249e-09
RP11-804A23.4	0.67563	3.32314	0.000147468
RP11-809N8.2	-1.33959	4.91127	2.48734e-18
AP000769.2	-2.3669	8.58274	2.01669e-15
RP11-137N23.1	0.984814	5.12242	7.5756e-15
RAD52	0.00970142	5.06168	0.521946
M6PR	0.0483109	7.14687	0.42419
FKBP4	0.567646	8.12905	1.85882e-05
RECQL	0.842623	6.63465	1.75916e-07
RPAP3	1.79837	6.048	6.21932e-22
ADIPOR2	-0.25028	7.29346	0.278406
NCAPD2	0.736138	8.864	5.07632e-07
IFFO1	-0.409441	5.88859	0.0539157
LRRC23	0.187221	4.74268	0.344782
CALCOCO1	-1.40223	5.74605	3.83251e-15
DDX11	1.49593	7.02564	7.98627e-28
RNF10	0.333299	8.00282	0.000167944
STRAP	0.684059	7.12728	3.58818e-09
VEZT	0.47288	6.56419	0.0288401
ZCCHC8	0.402975	5.99243	0.0138724
METTL1	0.189841	4.90373	0.453054
C12orf4	0.358479	5.16361	0.0398866
LIMA1	-1.5429	6.00016	3.85399e-14
LETMD1	0.0222982	6.92982	0.981943
PPP1R12A	-0.570847	6.97318	4.48398e-06
CDK17	0.35493	5.43592	0.201963
CSDA	-0.212872	7.97731	0.262034
WNK1	-0.975479	8.76729	4.50591e-09
BCAT1	1.02959	8.08496	5.46461e-07
HDAC7	1.21651	7.794	1.34647e-10
MRPS35	0.68774	6.42438	7.7255e-10
SFSWAP	-0.163785	7.12639	0.0486316
MON2	-0.0131327	6.06537	0.745395
CS	1.00108	8.08122	1.53414e-16
EIF4B	1.26747	8.91049	2.17817e-24
C12orf11	0.219337	6.63101	0.118923
TM7SF3	-1.00646	6.71237	3.49235e-11
DGKA	-0.0647635	6.25327	0.45254
DIP2B	-1.08068	6.72742	5.57901e-10
SMARCD1	0.299566	7.50798	0.0051161
ATP2B1	0.236285	6.92003	0.680172
SCARB1	-1.29428	8.23437	3.23581e-15
KDM5A	-0.628522	7.66517	1.32498e-06
ACTR6	1.29359	5.24876	1.52416e-19
NUP37	-0.332715	5.41971	0.0133353
SLC25A3	0.451354	8.9976	6.82245e-06
SART3	-0.251226	7.67421	0.0562781
BAZ2A	-0.701832	8.49488	5.90179e-06
UNG	0.380632	6.64082	0.0117065
ANKRD13A	0.895897	7.84496	5.70577e-09
C12orf5	-0.0626318	4.83364	0.244229
TULP3	0.0507015	4.99633	0.597234
SENP1	0.741768	5.62976	4.94337e-07
RAB21	-0.845119	6.20293	2.00926e-14
SSH1	-2.14609	6.88193	8.16977e-42
WBP11	0.351164	7.46781	0.000960763
TMED2	0.267417	7.50744	0.0123237
KLHDC5	0.261044	5.74798	0.0713933
DNM1L	0.376593	7.16724	0.0979436
ERGIC2	-0.390017	5.12672	0.0017984
DYNLL1	0.85468	6.92263	2.00436e-12
RPL6	0.238088	7.3773	0.176862
MAPKAPK5	0.593258	5.765	1.51683e-07
ANAPC5	0.629424	8.52452	1.31713e-11
SLC24A6	0.990024	5.12238	9.72466e-08
KDM2B	-0.256618	8.09405	0.182645
GCN1L1	0.0552151	9.01204	0.0769431
RPLP0	0.872283	9.86351	1.6439e-12
PXN	-0.0629822	6.20792	0.924262
PEBP1	-0.0845001	8.17689	0.116701
BRAP	0.109555	5.99658	0.399812
ERP29	-0.260594	7.69504	0.36967
MLF2	0.225767	7.52429	0.0592655
NECAP1	0.201133	5.37227	0.399694
GOLGA3	-0.468384	7.9085	3.72918e-05
OSBPL8	1.68583	6.49807	2.46519e-10
MYL6	-0.164804	8.26464	0.438071
AAAS	-0.406361	6.51806	5.72333e-05
CBX5	0.421136	8.73774	0.00359707
EEA1	-0.100949	5.67303	0.0708077
PSMD9	0.659324	6.57223	5.68544e-09
PRDM4	0.274763	5.93877	0.00303793
COQ5	0.534755	5.25292	1.07337e-05
CORO1C	-1.08138	8.02186	1.94885e-08
KCTD10	-0.39068	6.7517	0.000877839
SLC11A2	0.41761	5.28459	0.00113018
MLEC	-0.906112	8.52798	3.89806e-09
MVK	-0.875311	6.3815	0.00937359
CSRNP2	-0.353837	4.98701	0.000865624
CAMKK2	-0.427822	6.98704	0.0168013
IL23A	-0.30416	3.43904	0.240466
ATP5B	0.851761	9.36707	2.23651e-14
PTGES3	0.797289	7.37916	1.01511e-10
BCL7A	1.97743	7.65716	7.75212e-23
RSRC2	0.353625	7.15967	0.250042
METAP2	1.04589	7.78101	2.54102e-09
LTA4H	1.03632	7.11793	1.32945e-18
MAGOHB	0.754083	4.90107	0.00016672
ITFG2	0.163883	5.71	0.318527
FOXM1	0.491685	7.594	0.000127938
PARP11	0.998926	4.60603	1.76492e-12
ARPC3	0.597322	7.1034	8.7842e-05
GPN3	1.23499	5.89014	3.20144e-21
VPS29	0.58204	6.01732	0.00049092
RAD51AP1	1.05117	5.44378	3.47622e-07
SH2B3	-0.962883	6.88311	7.16477e-08
ACAD10	-0.517429	6.02086	0.00220437
NAA25	0.757791	6.43021	4.62744e-06
OGFOD2	-0.338996	5.66471	0.208225
ARHGDIB	-0.508285	8.87994	2.64343e-05
GTF2H3	0.715694	5.98438	9.0793e-06
EIF2B1	0.362858	7.07119	0.000210575
DDX55	0.365379	6.5654	0.0765694
SLC38A1	0.3086	8.44552	0.0239963
C12orf49	1.04426	6.05774	1.59381e-09
RFC5	-0.102319	6.06408	0.228296
STX2	0.279826	5.03077	0.132073
COPZ1	-0.959453	7.17042	1.89206e-17
CAND1	0.698551	8.06764	5.21067e-06
RAB5B	-1.1369	7.29479	8.66186e-20
NUP107	0.958945	6.77704	1.10251e-14
CNOT2	0.288916	6.96955	0.219095
TIMELESS	0.824406	7.7009	1.8668e-09
CPSF6	1.11213	7.76134	5.61387e-21
KRR1	0.254561	5.95644	0.438146
MRPL51	0.640716	7.30068	2.06286e-06
GAPDH	-0.226118	11.8606	0.347877
NOP2	0.286809	7.58361	0.035986
CHD4	1.07723	8.54753	2.38677e-15
UHRF1BP1L	0.818532	5.42255	0.000499732
COPS7A	-0.698439	6.4944	1.94764e-07
ING4	0.120265	5.54483	0.441099
CDCA3	0.455598	6.32107	0.00466904
USP5	0.119067	7.84569	0.0798154
TPI1	-0.423254	9.21249	0.243172
GNPTAB	0.214061	6.08899	0.440011
C12orf57	-1.34844	7.05471	1.69024e-05
LPCAT3	0.218464	6.37738	0.0113391
NT5DC3	-0.706553	5.12988	1.12675e-06
SUDS3	-0.0174238	6.5491	0.442269
GOLT1B	0.124022	5.44341	0.753707
LDHB	0.739963	9.45479	1.23917e-12
PRKAB1	-0.346851	6.45835	0.00160557
CMAS	0.336396	6.34532	0.00286554
HCFC2	-0.307193	3.97293	0.00342382
RAB35	-0.871637	7.52478	3.21805e-14
PHC1	1.17342	4.8099	8.62303e-18
COX6A1	0.801629	6.33359	1.98633e-10
GATC	-0.211681	3.11085	0.894952
SRSF9	0.236498	7.83895	0.00412428
FGFR1OP2	0.462656	6.07982	0.00949369
FBRSL1	-0.274126	7.22792	0.298257
LRMP	1.05958	8.13361	1.78399e-07
TMEM5	0.545407	5.13258	0.000582761
CCDC77	0.588011	4.922	0.000220792
NR2C1	0.772649	5.40445	0.000387773
UTP20	0.907758	6.35599	8.95009e-05
TMPO	1.01766	8.62335	1.67312e-11
ARL1	-0.0667695	6.26536	0.267779
NFYB	1.51454	5.41431	6.47672e-23
CCDC53	-0.0438217	4.99002	0.55516
APAF1	-0.437174	5.92418	0.00252933
PYROXD1	1.29939	5.18054	1.8434e-11
TBC1D15	0.851288	5.31317	8.8942e-07
RBM19	-0.817344	6.66207	1.38905e-08
CIT	0.52224	6.38261	0.000193931
HVCN1	-1.21819	7.10147	4.67238e-08
NME2P1	0.40693	6.91162	0.00121818
DDX54	0.378342	8.16548	8.84123e-05
MED13L	0.632978	6.38055	0.00806693
ITPR2	0.441289	6.12158	0.0522855
ATF1	1.16514	5.34561	9.98004e-12
TSFM	0.328518	5.95603	0.00394188
ARHGAP9	-0.780058	6.75602	0.00010062
NCKAP1L	-0.881388	8.16155	2.66841e-12
PFDN5	-0.342018	7.50133	0.0265903
SPATS2	-0.629512	6.6937	3.31447e-09
ORMDL2	-0.000161695	5.22346	0.783277
CDK2	-0.144481	6.90738	0.225247
C12orf44	-0.278813	6.11419	0.307739
SMUG1	-0.992835	5.34556	1.73189e-10
TUBA1B	0.734324	9.47917	1.01375e-10
ZNF384	0.100902	7.09364	0.132464
EMG1	0.26684	6.55241	0.104131
RAP1B	0.718771	5.27269	1.19283e-06
RAB3IP	1.37481	5.60177	6.25456e-23
YEATS4	0.915887	5.40278	2.81125e-10
C12orf26	0.0927509	3.04678	0.75636
CCNT1	-0.132822	4.20099	0.654115
PUS7L	0.591422	4.47753	0.0174278
C12orf65	-0.270491	5.92477	0.00441429
RAN	0.718579	8.78112	4.87865e-13
BTG1	-1.51815	8.15503	7.45441e-21
C12orf29	1.47508	4.9361	3.61343e-21
IPO8	0.471301	6.6974	0.000114264
CCDC59	0.0298468	5.37319	0.392487
ZFC3H1	0.139526	6.85185	0.664733
PPHLN1	0.523156	6.71401	1.24645e-06
TMEM106C	-0.252979	6.53693	0.185861
TAOK3	-0.843008	7.2927	5.19744e-12
USP30	0.611097	4.92829	9.10589e-05
HNF1A	-0.483914	4.92997	6.71411e-05
FBXO21	0.709515	6.13043	2.81232e-06
DTX1	3.01012	8.06217	3.76843e-31
TRAFD1	-1.49969	6.92903	2.29562e-26
ATP5G2	-0.896237	8.06465	4.11602e-08
DNAJC14	-0.185011	6.74601	0.195177
CD63	-1.75619	6.43092	3.05587e-20
GDF11	-0.509044	5.5344	0.073056
AGAP2	-0.712464	6.33289	3.96591e-07
BLOC1S1	-0.197795	6.02689	0.319449
CDK4	0.363644	7.80132	8.01251e-05
TROAP	0.824883	6.40957	1.9787e-06
TSPAN31	-0.971876	5.22196	5.91384e-10
COQ10A	0.940704	4.35894	1.17284e-11
PAN2	0.186465	6.84179	0.28614
ESPL1	0.470014	7.43736	0.000212967
ZC3H10	-0.861762	3.87307	7.42374e-08
HNRNPA1	1.17998	7.51062	4.3926e-20
OS9	0.0221981	7.97245	0.943412
USP15	-0.237956	6.26418	0.0239846
GNS	-0.421182	6.385	0.0141772
MDM2	0.693448	8.28916	0.00850684
ISCU	-0.895988	7.14159	2.81569e-12
SCYL2	0.614076	5.58076	0.00238225
APPL2	0.676727	4.50093	3.82184e-06
PWP1	0.0138539	6.54418	0.890712
KIAA1033	0.606553	6.34471	0.0214841
ETV6	-1.72085	6.11595	6.39034e-20
YARS2	0.657448	5.73695	3.76715e-07
FAM60A	0.991562	6.95631	1.06323e-11
AEBP2	0.0870389	6.31671	0.848733
ETNK1	0.226983	4.98788	0.1234
ZCRB1	-0.280245	6.0135	0.00705436
NDUFA9	0.143164	6.93965	0.100513
VAMP1	-0.0255859	6.54158	0.603973
TAPBPL	-1.28771	5.88205	2.1273e-13
PEX5	1.51673	7.2995	2.40297e-18
SCAF11	0.00389053	7.35638	0.316495
LLPH	0.895489	4.76975	1.51644e-06
RP11-848D3.1	1.02971	7.98344	4.26391e-13
39515	-0.516156	6.2286	0.00209695
GLIPR1	-0.226673	5.6074	0.00945352
TMEM19	0.586657	6.10375	0.00146205
POC1B	0.212661	5.15888	0.147606
SNRPF	-0.145034	6.09416	0.226187
NEDD1	0.528956	5.70313	0.0104846
SLC15A4	-1.0395	7.14854	4.43571e-11
TDG	0.755981	6.10102	4.20295e-06
C12orf52	0.675456	6.59746	2.05465e-07
MMAB	-0.861022	5.73489	3.61002e-06
GLTP	-0.0666245	5.61761	0.252282
GIT2	0.291162	7.13006	0.00341023
TCHP	0.290205	5.99532	0.0416999
TARBP2	0.0763518	5.95234	0.238728
OBFC2B	-0.528538	6.38031	9.23652e-05
SMARCC2	-0.346017	8.01145	0.00506629
C12orf41	1.75268	5.02663	2.2976e-39
LASS5	-0.343322	6.13199	0.00365558
MAP3K12	-0.694792	5.45235	0.000336236
LMBR1L	-1.5842	5.78275	1.78227e-13
C12orf10	0.0424832	6.57606	0.279199
ESYT1	-0.609274	7.46892	0.0129447
TMBIM6	-0.5453	8.57983	1.12919e-07
ANKRD52	-1.21505	7.49947	2.15347e-15
ZNF740	-0.0468359	6.12579	0.961489
SBNO1	0.20114	7.72687	0.59659
SETD1B	-0.13085	6.00626	0.999139
VPS33A	0.300242	5.78241	0.0141684
RHOF	-1.8564	6.98047	2.53282e-15
DENR	0.620579	6.96258	1.04011e-05
CNPY2	-0.050908	6.13158	0.986385
RILPL2	-2.28925	6.8084	2.84e-37
DHX37	-0.43921	7.3279	0.00758688
UBC	-0.182357	8.85609	0.725711
C12orf45	-0.403134	5.00018	0.000176594
UBE3B	-0.516371	6.32478	1.65655e-05
PLBD2	-1.26027	5.2627	2.46401e-09
BICD1	-0.359557	4.70068	0.059568
PFKM	-0.263962	7.36502	0.0685699
MED21	0.0736362	4.51649	0.907452
RASSF3	-0.622971	6.95783	1.58613e-08
TMBIM4	0.275024	5.57115	0.203369
AC069214.1	-0.48273	6.18286	9.74932e-05
C12orf43	-0.589592	5.44735	2.01952e-06
FMNL3	-2.64594	8.05414	1.72524e-27
RACGAP1	0.61345	6.90074	1.43755e-05
LARP4	1.45292	6.6563	2.01232e-13
LOH12CR1	-0.769863	4.24568	3.42039e-07
E2F7	-0.286376	5.08477	0.0283889
IKBIP	-0.293593	5.46275	0.00151488
CCT2	0.906001	8.19834	4.74445e-13
HSP90B1	-0.333865	8.79064	0.0706404
ZBTB39	0.643895	4.7935	3.51982e-05
TMEM194A	0.801669	6.76619	1.80116e-06
NAB2	-1.56176	6.1064	1.94938e-14
STAT6	-0.750824	8.58942	7.96497e-10
XRCC6BP1	0.717654	4.32031	4.60775e-06
PIP4K2C	-0.527586	5.34354	8.58148e-05
MARS	0.563781	8.34358	2.0975e-08
MBD6	-0.178851	6.49146	0.0866678
POP5	0.451494	5.98142	0.000611248
MLL2	-0.798064	7.43864	2.43904e-05
TUBA1A	1.42206	7.14804	2.82751e-20
TUBA1C	0.566951	7.75601	3.60943e-08
SPRYD3	-1.24765	5.98211	8.68633e-16
CRADD	0.434741	3.34558	0.0398501
WIBG	-0.0109656	6.0289	0.880588
PA2G4	-0.343204	7.80376	0.00296572
STAT2	-0.713804	7.23777	5.81194e-06
RNF34	-0.112345	6.51933	0.221763
ATF7	-0.146084	6.06405	0.612647
TRIAP1	-0.40141	4.73276	0.00136453
MAP1LC3B2	0.297123	3.74378	0.0150242
ATF7IP	0.0425636	6.34852	0.410032
C12orf32	-0.228732	5.95962	0.0245533
FBXL14	0.0290057	5.117	0.176375
C12orf51	-0.801891	7.28618	3.64066e-07
NUDT4	-0.851953	4.97761	9.87262e-08
LEMD3	1.01265	5.99048	1.53986e-08
C12orf66	0.602759	4.41379	0.000780358
DDX23	0.284101	7.79521	0.000920961
ATP2A2	0.35684	8.42511	0.00646747
C12orf76	0.00634184	3.82413	0.502396
C12orf35	0.109477	6.20927	0.874945
FBXW8	0.779769	5.70013	7.87535e-07
DDIT3	-0.454151	5.05585	0.00966064
DCTN2	-0.90265	7.05544	2.85524e-17
CTDSP2	0.191261	7.6773	0.0548286
MLXIP	0.332585	6.19311	0.00573362
SLC35E3	1.29069	6.088	4.36047e-09
UNC119B	-0.0429126	6.58859	0.724611
B3GNT4	-0.181044	5.93949	0.234692
SPRYD4	-0.680562	4.83299	6.09181e-06
PXMP2	0.661629	5.58368	2.56824e-06
ANKLE2	-0.173921	7.86589	0.0765929
POLE	0.28875	8.16734	0.00342367
ANO6	-0.347515	6.4654	0.0796512
PUS1	-0.189991	6.80715	0.323489
PAWR	0.800674	4.87929	2.39883e-07
UBE2N	0.371779	7.21981	0.0136004
ASB8	-0.844008	6.0479	7.33524e-19
C12orf62	-0.580676	5.48128	0.000215732
ZNF664	0.432551	7.02312	0.000916318
PTPN11	0.838718	7.67715	8.13486e-08
R3HDM2	0.0104656	6.69345	0.6904
AC068775.1	0.757703	6.91874	3.11166e-06
RNF41	0.155441	6.42126	0.02004
PRKAG1	-0.723619	6.21244	1.59169e-08
SHMT2	0.661308	8.90707	1.1863e-07
ORAI1	-1.40284	6.08621	6.73385e-17
MFSD5	-0.795662	5.11088	1.64898e-07
AC023055.2	-0.335301	5.34606	0.0811304
DAZAP2	0.884106	7.49215	1.2539e-19
PMCH	0.885635	2.91501	2.72531e-05
EP400	-0.501104	7.478	0.00011061
TBK1	0.365162	5.87153	0.148348
SETD8	0.807702	6.49968	1.00176e-12
SNRNP35	-0.809446	5.73963	3.7156e-06
KNTC1	0.970524	7.22693	2.79323e-10
XPOT	1.2815	7.58528	2.92066e-17
NDUFA12	-0.630017	5.6598	9.39456e-05
NOC4L	0.103794	6.11095	0.214901
BRI3BP	1.0305	8.37879	5.29013e-10
DDX51	0.446853	6.94429	0.00465749
ATP6V0A2	0.226175	6.57961	0.204463
C12orf48	1.31483	5.08916	3.19718e-14
STAC3	0.513987	4.31017	0.195359
SP1	0.0839691	7.26642	0.417988
EP400NL	-0.0283817	5.62514	0.525666
PPP1CC	0.933459	8.43452	6.31152e-15
CCDC42B	0.0979426	5.80743	0.121561
TPCN1	-0.210878	7.44154	0.304448
NAP1L1	0.738697	9.11593	9.98536e-06
MCRS1	0.160736	6.76339	0.0845393
H3F3C	0.260162	5.33934	0.011046
TMEM120B	-1.89498	7.6675	1.83838e-33
ALKBH2	0.524292	5.86603	0.000280954
ARID2	0.573161	6.10184	0.013277
MYL6B	-0.617194	6.38065	0.00315829
NCOR2	-1.28024	8.97642	6.56681e-16
ANAPC7	0.783171	7.23081	4.25016e-10
NACA	0.4399	8.65449	0.00475282
PCBP2	-0.162117	8.70479	0.50445
RPS26	0.631369	3.16061	6.90567e-05
IRAK4	-0.094507	5.96824	0.169541
MRPL42	1.00581	5.90597	2.80996e-11
PRIM1	0.367476	5.12365	0.00889664
TMEM116	0.660825	3.50616	1.6555e-06
TXNRD1	1.22829	7.40413	5.77496e-15
CEP290	-0.0716999	5.65941	0.232043
ATXN2	-0.251129	6.63886	0.0298745
C12orf24	0.829939	5.96669	1.31953e-10
C12orf73	-0.0832238	4.25232	0.305732
SARNP	-0.362687	5.42659	0.00179083
PRR13	0.192845	6.03932	0.0660396
STK38L	-1.05823	6.30438	5.51785e-11
RP11-665J20.1	-1.20722	2.51598	2.30395e-13
RP11-221N13.1	0.605138	1.15203	0.0200648
RP11-135F9.1	0.491057	4.30096	0.00210695
DDX12	2.81769	5.53495	2.85953e-40
PHB2	0.672916	7.63916	2.66288e-07
AC005840.1	-1.3071	6.76303	7.46013e-11
AC125494.1	-0.0155256	4.46631	0.950939
AC073610.1	-1.29926	6.27859	1.16393e-10
RP11-197N18.2	0.125713	8.12516	0.391111
RP1-102E24.9	0.085212	3.82696	0.376895
AC004801.1	0.681998	3.61451	2.08228e-08
ABC7-42389800N19.1	1.88784	5.12428	3.90025e-19
RP11-543P15.1	1.57829	6.81057	9.95034e-19
RPL41	-0.739361	3.27285	5.15228e-07
RP11-244J10.1	-0.627972	5.47967	0.00328462
CLIC1P1	1.2218	4.73284	1.97884e-18
RPS11P5	0.44799	8.80245	0.00047851
RP11-254B13.3	0.584151	5.12528	2.17933e-05
C12orf75	-0.50566	5.88356	0.000823145
AC023161.1	0.984919	4.3144	2.17754e-06
AC079905.1	-0.127823	3.95049	0.0793991
U47924.25	1.05186	5.36697	1.51323e-06
SCARNA12	-0.239811	2.55468	0.224504
RPS2P5	-0.203479	7.94146	0.842203
RP11-392P7.1	2.1438	5.27352	1.61455e-34
RP3-424M6.1	3.14	3.92282	7.13544e-49
AC025260.1	-0.0602067	0.343252	0.751183
RP11-21K20.1	0.630752	5.00144	2.86946e-06
RP11-561P12.2	0.647852	3.08372	1.41782e-06
PGAM5	0.807889	7.25346	1.21107e-08
RP11-486O12.2	-1.06493	4.47683	0.000106427
AC006064.1	-1.37436	5.13891	9.8019e-22
AC003029.1	0.0302719	4.56829	0.899574
ATXN7L3B	-0.265171	7.30191	0.0146392
RP11-415I12.6	0.555531	6.94943	0.000439981
RP11-59H1.3	-0.361838	6.6102	0.000245266
RP11-46H11.2	-1.10647	2.06232	5.93088e-17
RP11-133L14.4	0.394811	5.14345	0.0143455
AC025165.1	-1.25442	4.06528	3.23631e-13
RP11-134N1.3	0.322766	2.98335	0.00384766
RP1-278C19.3	0.0866974	4.76611	0.477344
AC073610.5	-1.02281	3.57245	1.55639e-07
RP11-438L7.3	0.653096	5.46385	8.57656e-07
RP11-592H6.3	1.31277	1.63514	1.64007e-11
RP11-444J21.2	-0.479543	3.65627	4.66062e-05
RP11-197N18.4	-0.750506	6.66352	1.34849e-05
RP11-612B6.2	-0.485289	1.56024	0.0165219
RP11-1018J11.1	1.20269	3.88727	4.96282e-20
RP11-473N11.2	1.47992	6.47349	1.10644e-17
RP11-365O10.1	-0.273309	2.34997	0.118348
RP11-114F3.2	0.147383	2.83946	0.367276
RP11-173P15.3	-0.570724	5.25468	0.0219345
RP11-347I19.3	-1.71293	4.8727	2.96297e-11
RP11-785H5.1	-1.76308	2.82914	2.38994e-25
RP11-173P15.5	-0.307368	3.69296	0.699818
RP11-705C15.2	0.714707	2.93002	0.00241969
RP13-672B3.2	0.658904	5.25776	3.07479e-05
RP11-871F6.2	-0.360064	3.53656	0.003714
RP11-139E19.1	1.03288	3.69372	4.30289e-12
RP11-500M8.6	0.809341	1.74702	5.01322e-05
RP11-282K24.2	-1.26619	1.4672	9.37352e-11
RP11-512M8.5	0.239764	6.36866	0.00804286
AC006064.3	-0.990966	11.0319	1.9494e-07
RP4-816N1.4	0.486983	6.00335	0.00304966
RP13-820C6.2	-0.162391	3.29164	0.150405
AC087241.1	1.01917	4.01373	5.96834e-06
RP11-546D6.2	0.942109	5.47549	2.08314e-07
MYCBP2	-0.543149	8.50658	0.00326704
FBXL3	0.752604	5.75952	3.92058e-05
AKAP11	0.0174095	6.70479	0.465126
IPO5	1.05216	9.04988	1.18753e-09
DIS3	0.673164	7.18996	0.000136151
PIBF1	1.32757	5.01191	5.30176e-10
TDRD3	0.45209	5.23554	0.0534876
NUFIP1	1.10803	4.46883	1.07903e-08
PDS5B	0.836945	6.89631	0.000104001
ANKRD10	-0.447932	6.9748	0.00822504
TGDS	0.720429	4.79862	0.000232414
FNDC3A	-0.506884	6.36429	0.179448
STK24	0.196956	7.91061	0.2017
DNAJC3	0.576313	4.83649	0.0179174
ARHGEF7	-0.76179	7.81393	1.2652e-09
PARP4	-0.0055723	6.96076	0.703626
FAM48A	0.854299	6.3516	2.17198e-12
MRPS31	0.843307	5.86009	1.84968e-07
SLC25A15	0.880504	5.6607	9.46824e-05
KPNA3	0.852756	6.62838	1.20561e-05
KIAA0564	0.414114	6.29049	0.0324454
KATNAL1	0.965986	5.35796	2.10537e-07
INTS6	-0.338972	5.76028	0.0144798
CLN5	-0.412725	4.79909	0.0023641
UCHL3	-0.165214	4.53132	0.268277
MTRF1	0.604536	5.21779	0.00320078
C13orf23	0.0211088	7.13543	0.821571
UFM1	0.0994138	6.22403	0.729235
WBP4	-0.772106	5.30066	2.01872e-07
ELF1	1.25934	7.59079	3.73209e-13
HSPH1	1.09502	7.96019	8.81832e-07
ALG5	0.192493	5.02247	0.234371
EXOSC8	0.861783	6.42112	2.05775e-07
PSPC1	0.617262	6.44356	6.81248e-07
ZMYM2	0.729551	7.07846	0.00109985
RPL21	0.327219	4.74255	0.164238
MTIF3	0.340839	5.26128	0.231158
GTF3A	0.153638	7.43225	0.604407
UBL3	0.105765	4.91576	0.919244
C13orf1	0.539747	4.93854	0.0130939
EBPL	0.264772	5.04701	0.136423
ZC3H13	-0.471724	7.72376	4.29441e-05
RAP2A	0.0253607	6.38428	0.374476
ABCC4	-0.671432	6.20371	0.00451344
TM9SF2	0.587618	7.0027	6.39724e-05
TUBGCP3	0.467809	6.479	0.0021843
PCID2	0.590801	6.70855	1.12098e-06
RNF6	0.423705	6.09926	0.0405256
CDC16	0.348722	6.76813	0.0556338
ZMYM5	0.241889	4.64016	0.890477
USPL1	0.645222	5.4136	0.00296746
XPO4	0.659106	6.51139	0.00396634
POMP	-0.492194	6.34041	2.7854e-05
CDK8	0.109457	5.44499	0.288064
ALOX5AP	0.902556	5.53345	2.65995e-08
COG6	0.59343	5.14021	0.00162868
RFXAP	1.0965	4.89246	8.69911e-08
TPT1	1.95088	9.63235	3.47611e-25
KIAA1704	0.935528	5.60566	8.66935e-08
RFC3	1.38106	6.62031	7.08145e-18
UBAC2	0.740635	6.13064	6.17119e-08
ARGLU1	0.161679	7.67294	0.984782
ERCC5	-0.127084	6.91422	0.188509
TPP2	0.686612	7.16411	6.48204e-05
CARS2	-0.246388	7.40031	0.0825893
VPS36	0.451214	6.02881	0.037366
RNASEH2B	1.01071	5.94423	1.27023e-15
CKAP2	1.50282	6.67183	1.15012e-15
C13orf34	0.741554	5.69024	0.000173018
LRCH1	-1.13803	6.09266	2.85356e-10
SUCLA2	1.15907	5.86407	7.37732e-12
RCBTB1	1.48717	6.07679	2.12998e-16
MED4	0.177304	5.93569	0.550095
PHF11	-0.0599871	6.10659	0.203513
COG3	0.0540879	5.68126	0.505519
ITM2B	1.89731	6.24476	1.25396e-15
NUDT15	1.41471	5.45529	1.89807e-09
LCP1	-0.754309	10.4274	1.17248e-07
SETDB2	1.64178	5.91509	9.68009e-17
NUPL1	0.56422	7.14602	0.00382204
SLC7A1	0.453984	8.04922	0.00398881
WDFY2	-0.719512	4.2666	8.20593e-08
HNRNPA1L2	1.21525	4.76729	1.99141e-14
RB1	1.50278	6.59929	8.05465e-11
SLAIN1	-0.479519	6.26619	0.121043
RBM26	0.741688	7.04217	9.25449e-06
ABHD13	0.592255	4.55474	0.0107433
CUL4A	0.599587	7.4754	1.52642e-06
DCUN1D2	0.630982	4.89502	0.0138161
TMCO3	-0.329947	5.57419	0.0885997
SAP18	0.313495	7.29182	0.0455334
FOXO1	1.30566	6.61795	1.75489e-09
PABPC3	1.03568	8.04732	5.62867e-11
CENPJ	0.54283	5.86523	0.011452
RNF219	0.89393	5.51208	4.38095e-06
USP12	0.0566492	6.14612	0.666607
PAN3	0.597434	6.53597	0.00598682
GPR180	0.553327	3.78486	0.0114411
ING1	-0.572632	5.73402	1.18087e-05
SUGT1	-0.0878361	5.35461	0.317364
SKA3	0.929151	5.74678	2.75495e-07
EFHA1	1.58055	5.45897	1.95709e-20
KBTBD6	0.738182	4.30163	9.05132e-06
UPF3A	1.13669	5.91807	7.20416e-10
MRP63	-0.542189	6.1517	3.41154e-06
RP11-305D15.5	2.09769	3.23494	5.07037e-37
DGKZP1	0.439921	6.52918	0.000275723
ATP5EP2	0.289197	5.78291	0.140321
LAMP1	-0.325461	7.65671	0.0431206
POLR1D	-0.184405	7.62034	0.014987
COMMD6	-0.326458	5.97748	0.00176211
GTF2F2	1.11998	5.65539	7.14246e-11
NHLRC3	-0.681637	5.4361	2.37496e-07
HMGB1	2.15715	7.81764	9.95722e-42
MPHOSPH8	-0.87208	7.24291	3.60113e-09
TFDP1	1.00438	8.16178	4.08949e-09
ZNF828	0.838641	6.69836	2.6525e-05
MZT1	2.013	6.0658	2.19257e-18
COX17P1	-0.660691	4.26614	8.63168e-07
PTMAP5	0.161717	6.90058	0.707094
RP11-261A1.1	-1.06313	5.18872	0.000463715
RCN1P2	-1.90468	4.01067	1.87886e-15
MRPL3P1	1.10098	5.42488	6.41101e-17
CALM2P3	1.94191	2.39742	9.77307e-36
AL136219.1	1.11609	5.51646	6.17199e-09
GRK6P1	-0.420544	4.84534	0.00126052
H2AFZP3	1.03405	5.13698	8.68541e-14
RP11-550P23.5	0.382843	2.03917	0.0248585
PSME2P2	1.35283	5.22086	8.81324e-20
RP11-271B5.1	2.98624	4.40871	1.94888e-59
RP11-365P13.2	0.839237	6.29125	7.49923e-10
RP11-102K13.3	0.538559	1.96979	0.0532667
DHX9P1	1.15013	6.2799	2.66661e-10
RP11-484H12.7	1.10211	3.36668	1.11508e-14
MED4-AS1	-0.578623	3.87455	6.36414e-07
RP11-120J20.2	-1.48159	2.68829	2.69161e-09
KARSP1	-0.152411	4.21498	0.136983
FNTAP2	1.12629	2.13119	2.62423e-09
CCT5P2	0.619572	5.30808	0.000134602
RP11-484D5.2	1.05157	4.08556	6.58603e-17
RPL34P27	-2.5784	3.96346	2.28625e-29
RP11-295B17.4	-0.87662	3.03455	8.35527e-11
RP11-214O11.1	1.39355	5.45776	5.46808e-19
COX7CP1	4.31966	3.96583	4.3518e-132
RP11-189B4.1	2.0159	7.32859	3.38722e-21
UTP14C	0.369063	5.43941	0.123759
AL354808.1	-1.00575	2.67549	1.08905e-05
POMT2	-0.051273	4.44406	0.60666
BTBD7	-0.566282	5.81324	9.15359e-05
UBR7	0.0364506	6.98478	0.343398
MAP4K5	0.847218	5.3218	2.34871e-06
ANGEL1	-0.0506925	5.84188	0.760427
CCDC88C	-0.069291	8.00871	0.824261
MNAT1	0.797641	5.2046	1.23034e-07
ZNF839	-0.353876	5.56678	0.0130269
SNAPC1	0.868872	4.44582	2.692e-06
SLC39A9	0.0162638	7.31815	0.534444
ARID4A	-0.387735	5.95934	0.00225008
FUT8	0.0503833	6.49372	0.936983
TDP1	0.0977717	6.39544	0.157401
JKAMP	0.461022	5.0957	0.00239985
FOXN3	-0.0750877	7.23546	0.76986
MUDENG	0.445987	5.67619	0.00614969
ADCK1	-0.0360784	4.22561	0.633491
ATXN3	0.360413	5.60278	0.361672
GOLGA5	0.153181	5.71497	0.487057
ATG2B	0.4317	5.99814	0.00135013
C14orf101	0.0916401	4.70542	0.980626
EXOC5	0.612711	6.33058	0.0043228
SEL1L	0.0969688	7.09567	0.181432
RDH11	-0.722497	6.94265	1.88979e-05
MPP5	0.65972	5.03381	0.000853793
MARK3	0.0828802	7.00434	0.336996
PPP2R5C	1.5325	7.73719	3.86304e-37
PSEN1	-0.698407	5.94702	2.51152e-05
HSP90AA1	0.403172	9.69558	0.00433016
ARG2	0.161053	5.19884	0.506983
L2HGDH	0.221544	4.81334	0.714374
C14orf166	-0.114093	6.8964	0.0703913
DDX24	-0.329052	8.09484	0.00252519
ZBTB25	-1.4847	5.09888	6.99431e-15
RCOR1	1.17633	6.11854	3.3834e-15
C14orf118	-1.79469	5.00754	6.57538e-23
PAPOLA	0.798902	7.81593	1.42391e-10
CCNK	-0.669523	7.26193	1.9385e-07
PSME1	-2.09614	7.4194	1.49193e-47
PPP2R3C	0.536533	5.44794	9.35581e-05
HAUS4	0.0413305	6.64871	0.536935
OSGEP	-0.708137	5.77429	5.73606e-08
RNF31	-1.05023	6.95543	9.85598e-15
SCFD1	-1.00876	5.11195	2.10855e-15
HECTD1	0.763758	7.59683	3.70292e-06
HNRNPC	1.29039	8.8501	3.11859e-34
SUPT16H	0.936451	8.30717	1.57987e-14
TOX4	-0.198382	7.17179	0.0615782
SIP1	0.685212	4.64626	2.52185e-06
TINF2	-0.0534779	6.50697	0.677328
ABHD4	-1.97652	5.3616	2.41849e-16
KHNYN	-0.537447	7.96024	0.000232474
FKBP3	0.31318	6.16916	0.161833
SDR39U1	-0.133867	6.76611	0.397295
RBM23	0.00324607	6.78363	0.446598
PRMT5	0.39948	7.29503	0.000177024
POLE2	0.606642	4.04505	5.84758e-06
C14orf138	0.508767	4.48811	0.100324
SOS2	0.561739	5.76815	0.00189698
NIN	-0.105921	8.06626	0.368587
PSMC6	0.133635	4.9839	0.932002
GNPNAT1	0.699472	6.14671	9.46133e-06
DDHD1	-0.676678	6.07069	2.68795e-06
CDKN3	1.03068	5.30053	8.70697e-11
CNIH	1.05426	6.2766	1.09877e-11
CGRRF1	0.466687	3.73662	0.00709333
ATP6V1D	-0.806676	5.25679	5.81341e-09
PIGH	-0.041215	4.35508	0.781894
PSMA3	-0.548227	5.92252	9.39561e-07
VTI1B	0.335365	5.43501	0.0204553
TIMM9	-0.435842	5.32919	2.3093e-05
GSTZ1	-1.08432	5.4639	4.17715e-10
KIAA0586	0.981172	5.49695	7.44463e-09
TMED8	-0.384536	4.06211	0.278929
AHSA1	-0.0373534	7.39652	0.961409
DAAM1	0.851226	6.22353	0.002195
SPTLC2	0.810414	6.28302	1.10282e-06
LGMN	-1.71589	7.19853	5.2997e-09
ALKBH1	0.261111	4.55785	0.0114783
SNW1	0.401052	6.90812	0.00139743
ITPK1	-1.36876	7.08083	5.52378e-10
DHRS7	-1.11951	6.28619	4.32146e-15
PPM1A	-0.1145	7.28299	0.11919
ERH	0.357669	7.37772	0.0215164
KIAA0247	-1.09122	7.07411	1.35113e-16
SRSF5	-0.0650602	7.94471	0.412022
EIF5	0.432812	8.07101	0.000256179
DICER1	-0.235096	6.957	0.109148
ZFYVE21	-0.384803	4.67809	0.0299729
MTHFD1	-0.265712	7.86532	0.174735
ZC3H14	0.530504	6.55707	1.1045e-05
PCNX	-0.496422	6.62457	3.0821e-05
C14orf129	0.301581	4.70664	0.0389646
VRK1	0.47924	5.89989	5.67424e-05
SMEK1	0.658763	7.33208	1.21077e-05
C14orf93	0.304755	4.80618	0.0141381
PSMB5	0.25913	6.72874	0.0161281
YY1	-0.0176235	7.98698	0.778168
ACIN1	-0.0274799	8.64238	0.586963
CCNB1IP1	0.498627	6.77963	0.019161
TRIP11	-0.293151	5.76332	0.0255307
APEX1	0.439093	8.29088	5.76703e-05
PABPN1	-0.307297	8.40669	0.0088408
CINP	-0.39418	5.77169	0.00249838
SRP54	-0.236549	6.60824	0.0196482
CHD8	0.798239	6.96458	7.30682e-08
PCK2	-0.84419	7.03402	0.0285314
KIAA0391	0.243482	6.06771	0.0387046
DCAF11	-0.341477	7.3376	0.00481267
PSMA6	-0.731556	6.81949	8.25361e-10
NFKBIA	-2.29244	8.07541	5.52672e-36
FAM158A	-0.846393	5.45648	3.10547e-08
PSME2	-2.42999	6.36354	1.40682e-62
BRMS1L	0.231155	3.5108	0.262814
CHMP4A	0.303665	6.69668	0.00899269
SEC23A	0.152467	6.28732	0.237072
GMPR2	-0.378257	6.46553	0.00568127
PNN	0.0171618	8.04055	0.477325
RABGGTA	-1.22402	6.21575	1.5742e-21
YLPM1	0.305755	7.54213	0.00342416
DCAF4	0.250158	5.01227	0.0323146
FCF1	0.736791	5.95219	1.9554e-08
NEK9	-0.0862476	7.80583	0.866298
ACYP1	0.463522	4.1258	0.00754322
NPC2	-0.259122	6.42864	0.481094
IRF2BPL	-2.08232	6.5617	6.51396e-25
KIAA0317	-0.211002	6.54441	0.384151
TTLL5	0.0672029	5.61211	0.158661
ABCD4	-0.186789	6.14281	0.17681
DLST	-0.448819	7.20471	0.00439247
C14orf156	0.00111226	5.62001	0.613066
RBM25	-0.239666	8.18468	0.0201002
ALDH6A1	-0.26636	4.60108	0.430118
EIF2B2	-0.232024	5.82246	0.259593
C14orf102	-1.16883	5.34263	9.83384e-14
COQ6	-0.416454	4.95078	0.200416
ZNF410	0.0204479	6.24024	0.530666
ATP5S	0.155155	4.68132	0.945897
MAX	0.051193	6.90516	0.585154
FNTB	-0.384371	6.78701	3.87166e-05
C14orf153	0.326458	7.0336	0.0148724
XRCC3	0.0336643	6.67013	0.761135
C14orf135	0.550135	6.174	0.000732742
ATG14	-0.618238	4.91806	6.37985e-05
KTN1	-0.745293	7.75743	1.10248e-05
DLGAP5	1.02713	6.28738	1.64733e-07
ZBTB1	-0.394966	6.68158	0.00599775
TRMT5	0.390802	5.06087	0.0623044
SGPP1	1.69604	6.29728	1.17276e-14
NGDN	0.486599	5.56204	8.94337e-05
RAB2B	-0.609927	5.53243	2.92433e-07
C14orf126	1.34032	4.8611	1.12558e-13
PARP2	0.557215	6.20516	3.52195e-06
SNX6	1.22454	5.64004	4.13518e-18
EAPP	0.310474	5.42859	0.00497354
MIS18BP1	1.11533	6.57561	5.68381e-07
NEDD8	-0.884085	6.30421	2.59503e-14
DAD1	-0.395357	6.90605	0.000749427
TEP1	-1.17049	6.68011	2.35325e-18
ACTR10	0.989045	5.19031	1.03618e-15
GCH1	-0.567091	5.5218	0.000102193
C14orf1	-1.17427	6.21047	1.76545e-07
C14orf159	-0.602486	6.63093	0.000221342
NUMB	-0.92028	6.73154	2.09665e-07
COX16	-1.02944	5.4066	1.53984e-12
TTC9	-1.10295	5.89253	1.37591e-09
MED6	-0.0122311	5.36176	0.279155
EIF2S1	0.349374	7.18323	0.0230292
CIDEB	-0.551137	6.11713	0.0267692
TTC5	0.762555	4.67824	2.27719e-06
TMX1	1.05464	6.37696	2.71366e-10
NAA30	0.20016	5.00127	0.339785
DCAF5	-1.11382	6.98619	8.21424e-23
WDR89	0.48492	5.17445	0.0200057
WARS	-1.04141	8.81563	0.000616075
WDR20	-0.386363	5.18094	0.00068441
AKT1	-0.211655	7.94092	0.460601
CTAGE5	0.77965	4.94987	1.31455e-07
FAM177A1	0.0839958	4.46099	0.343393
MBIP	0.0315405	4.60077	0.645323
NUBPL	0.053795	4.48764	0.57706
VIPAR	-0.916492	5.66671	3.08102e-13
SAV1	-0.0273673	4.9055	0.451884
C14orf109	0.115752	4.03868	0.559391
PPP2R5E	0.157841	6.55667	0.821198
OXA1L	-0.385541	7.96095	0.00030169
C14orf43	-0.86295	7.67529	3.04992e-09
C14orf2	-0.403276	6.43522	0.00743629
THTPA	-0.873335	4.74153	4.12715e-07
DHRS1	-1.17807	4.93358	6.30371e-11
FBXO33	-0.640197	5.8018	5.47158e-08
C14orf147	0.817489	5.78095	2.85375e-09
CFL2	1.8353	4.66587	5.31572e-06
LRR1	0.753523	5.50818	1.52608e-07
RPL36AL	-0.100673	7.17884	0.269559
C14orf104	0.486526	5.12108	0.000956134
KLHDC2	0.354323	5.32384	0.00185234
NEMF	-0.497172	6.25256	0.00106234
ARF6	-0.680916	7.14602	3.48167e-08
TMEM55B	-0.634635	5.90272	1.0709e-06
METT11D1	-0.290263	6.36429	0.0495498
METTL3	0.0460455	7.1105	0.932993
ZFYVE1	-0.943044	5.58755	1.24164e-08
ISCA2	0.0438351	5.09329	0.469295
CPSF2	0.883374	7.14715	4.17962e-08
MOAP1	-0.627448	6.00862	6.64717e-06
IFI27L1	-0.989952	4.28371	2.77017e-06
TRMT61A	-0.236639	5.78134	0.42195
BAG5	0.726975	6.4604	2.025e-10
MAPK1IP1L	-0.165417	7.45887	0.108537
MGAT2	-0.140195	6.40873	0.466029
C14orf142	1.32493	4.99841	5.53157e-20
TMED10	0.288254	7.75179	0.00479407
AC005280.1	-0.898571	5.86455	9.75872e-10
CDCA4	-0.235833	6.76797	0.0896902
MRPL52	-1.24266	5.65559	1.58819e-21
FAM71D	0.150581	4.17013	0.184412
RP1-146I3.1	-3.85837	4.0703	1.62144e-74
WDR25	-0.0938583	3.94186	0.539093
FBXO34	-0.0308595	5.73717	0.849625
PACS2	0.46846	6.17508	5.09736e-05
C14orf119	-0.507014	5.83198	2.74352e-05
SOCS4	0.327046	5.90008	0.283181
TRAPPC6B	0.120391	5.21291	0.601784
GLRX5	0.405715	6.56628	0.000131355
MTA1	0.363784	8.30078	0.00059428
SETD3	-0.390781	6.37461	0.00169836
NDUFB1	0.18722	5.19199	0.38033
SIVA1	0.57232	6.94408	1.3668e-05
BRF1	-1.09811	6.06182	6.09772e-10
PRPF39	0.634388	6.06466	0.0194219
C14orf80	0.181051	5.66261	0.247873
ZFP36L1	-1.48228	8.11929	1.33044e-19
EVL	-1.58196	7.7099	6.95862e-12
IPO4	-0.269649	7.39274	0.615803
STRN3	0.845418	5.29305	1.23058e-05
C14orf21	-0.765516	7.32112	2.02933e-05
GMFB	1.34523	6.22076	1.50798e-10
DYNC1H1	0.206134	9.16067	0.0959943
LRP10	-0.798167	7.46675	5.67767e-08
SIPA1L1	-2.06891	7.2812	6.49131e-47
ERO1L	-0.924796	7.15211	3.59304e-08
STYX	0.660462	5.18521	0.00144713
WDHD1	1.18811	6.24633	3.73662e-13
BAZ1A	0.124504	7.44102	0.561262
CALM1	0.425148	7.98953	0.000153787
PNP	0.736097	7.1465	1.26362e-06
KIAA1737	0.829333	5.76443	9.37414e-08
DYNLL1P1	0.644606	2.89928	1.628e-05
AL132780.1	-0.949861	3.68179	5.22794e-09
IGHV5-78	1.89442	3.6385	2.78685e-17
CTD-3035D6.1	-2.16796	6.11442	9.09607e-27
RP11-112J1.1	1.60299	5.80717	4.81597e-22
RP11-829H16.2	-0.0919756	5.60212	0.434365
LTB4R	-0.247918	5.5367	0.202149
MDP1	0.0918277	4.76816	0.620972
IRF9	-1.95886	6.74488	3.22265e-18
AP1G2	-0.396911	7.33747	0.00365537
HOMEZ	-1.38449	5.20764	7.56598e-13
ATP5C1P1	0.610104	4.51908	1.09953e-06
AL391261.1	1.96102	5.57927	1.08184e-63
AL049840.1	-0.660286	2.7504	5.90025e-05
AB019441.29	1.95003	6.15698	2.24945e-23
C14orf19	0.831049	3.82398	4.84462e-08
AL162151.1	1.01205	9.19211	2.16092e-08
AL162151.3	0.0194023	1.31314	0.807525
PPP1R3E	-0.639914	5.63361	0.00530392
AL132780.10	-0.344853	5.47129	0.0939711
RPS19P3	0.588004	7.20379	9.04344e-05
RP11-488C13.1	2.70675	5.11909	1.16516e-53
RP11-796G6.1	-0.904398	3.02042	1.47057e-07
RPL7AP6	1.54482	7.68596	7.61054e-23
RP11-507E23.1	-2.24935	4.36307	9.14881e-40
RP11-108M12.1	1.031	2.69023	3.4263e-11
RP11-649E7.1	-1.08341	4.93338	7.76467e-07
RP11-468E2.1	0.503539	6.25022	6.58832e-08
NEDD8-MDP1	0.224075	3.02375	0.0589717
AE000658.27	1.71048	2.26066	8.52506e-26
RP11-73M18.2	0.0512991	6.78788	0.998701
AL139316.1	2.06736	4.28391	7.85597e-60
AQR	0.439688	6.50989	0.000853637
SNX1	-0.339099	7.0862	0.00273314
PIAS1	-0.417463	5.8996	0.00131055
PSMA4	0.24425	7.12706	0.11352
KIAA1370	1.32749	5.74225	3.23562e-12
RAD51	0.738167	6.16235	9.46133e-09
BTBD1	0.913877	7.14979	2.53393e-11
STOML1	-1.19649	4.26702	1.35834e-15
PKM2	-0.613794	11.0135	0.00207108
TP53BP1	-0.090506	6.93387	0.857339
MEF2A	-0.104028	6.83439	0.494019
CYFIP1	-1.02638	7.174	6.75195e-08
PIGB	-0.0328836	4.61719	0.545203
MAPK6	-0.0279078	6.66778	0.193574
GNB5	0.607581	5.68841	3.57533e-05
PDE8A	-1.23556	5.60577	1.46102e-14
DPP8	0.755991	6.45055	1.47583e-05
PTPLAD1	1.17069	6.82272	2.90179e-13
TIPIN	1.07372	4.45554	1.19288e-13
AP4E1	0.570749	5.30947	0.00251694
ZFAND6	1.12399	6.07213	1.23192e-16
PDCD7	-0.746423	6.52145	7.81571e-15
SPG21	0.298757	7.13271	0.00832382
TRPM7	0.499199	6.9075	0.0188527
WDR76	1.08207	6.60046	8.55634e-13
SNAP23	-0.443622	6.6574	2.46737e-05
AAGAB	0.0553258	6.10982	0.486347
CSK	-0.672752	8.66423	1.77507e-07
HERC1	-1.33201	7.85586	4.56463e-23
TRIP4	0.341099	5.06551	0.00244477
MTFMT	0.248715	4.78979	0.216069
ACSBG1	0.279208	6.24086	0.273876
RAB11A	0.184152	7.34361	0.221322
RPAP1	-0.518936	6.61036	0.0121565
EHD4	-2.17054	7.35417	4.34699e-34
TMEM87A	-0.373222	5.65432	0.00150103
ZFP106	0.539552	7.49748	0.0026364
CEP152	0.294083	5.98873	0.29042
DTWD1	1.0898	4.07204	6.20061e-13
GABPB1	0.798784	5.72822	7.95581e-10
BMF	-1.98061	6.88924	6.29832e-08
DNAJC17	-1.12764	4.27339	6.00177e-10
EIF3J	0.601911	6.84495	0.000556466
SPG11	-0.187241	7.16511	0.307178
VPS18	-0.855382	6.16714	9.17991e-05
OIP5	0.304951	4.72591	0.0259956
PLDN	1.07797	6.88326	1.56125e-08
UBE3A	0.248332	7.46447	0.462267
MESDC2	-0.392682	6.29452	0.00241897
TMEM85	0.183658	6.30384	0.0115397
HERC2	0.267887	7.56702	0.00114358
EIF2AK4	-1.04351	6.71337	2.82319e-06
C15orf57	-1.83546	5.87587	1.2667e-32
INO80	-0.014323	6.35978	0.843935
NARG2	1.29088	6.35966	1.39434e-17
C15orf23	0.357953	5.5711	0.0054155
DUT	0.318548	7.07483	0.0269722
CLN6	-0.664197	6.97049	4.96984e-06
ARPP19	0.532782	7.47832	0.00099124
VPS13C	0.234236	7.18164	0.180551
CALML4	0.30267	5.30319	0.438256
AC023024.1	-0.498501	5.70553	0.00282683
CHSY1	-0.224924	6.0214	0.170528
SNRPA1	-0.331685	4.79734	0.0219287
C15orf29	0.58638	4.51417	0.00317104
C15orf24	0.0440131	5.02586	0.796639
MTHFS	-0.618658	4.90251	2.24634e-05
IREB2	0.93079	7.00463	4.77789e-07
CTDSPL2	0.799143	6.36848	3.12892e-06
SLTM	0.53528	7.96226	0.00675755
MAPKBP1	-1.48293	6.29635	1.64313e-16
NUSAP1	1.07343	7.77908	3.02601e-13
NDUFAF1	0.05477	5.10178	0.514743
KIF23	0.91948	6.43815	1.8364e-07
CASC5	1.04711	6.35541	7.27963e-06
HAUS2	0.350809	6.16111	0.0341629
RTF1	-0.393339	7.36347	1.69766e-05
PARP6	-0.739959	6.12423	7.75167e-08
RPLP1	-0.0582762	10.3385	0.225496
TUBGCP4	0.250381	5.81088	0.0447151
FAM82A2	-0.919778	5.78017	2.19758e-14
TMEM62	0.102172	5.03377	0.890494
ADAM10	1.17892	6.31138	7.17563e-11
RSL24D1	0.971755	6.94721	3.09988e-10
GCHFR	-0.0493139	5.83722	0.641026
USP8	0.108105	6.30569	0.879785
SECISBP2L	-0.141112	5.30106	0.575509
TMOD3	-0.0592267	6.35842	0.829812
AC012100.1	-0.360544	4.78195	0.00547595
C15orf44	0.514539	6.47501	4.81714e-07
PARP16	0.277038	5.15163	0.0390907
PPCDC	-1.12021	5.41402	2.79921e-10
UBL7	-0.889066	6.62124	4.64696e-08
NIPA2	0.356642	7.15357	0.00347347
SLC12A6	-2.22282	6.58356	7.40014e-28
MFAP1	0.0922462	6.57688	0.242479
TCF12	0.425208	6.59265	0.0059628
SORD	0.575764	5.14881	0.000357272
SERF2	0.0744905	9.14931	0.640422
ZSCAN29	0.056185	5.82718	0.724114
BNIP2	1.13664	6.91393	1.13363e-15
GTF2A2	2.133	5.65303	3.94609e-53
SRP14	-0.215837	7.12627	0.0834072
BAHD1	-0.878103	6.39838	3.48898e-08
CDAN1	-0.0859082	5.62602	0.542624
TLE3	-0.479772	7.19268	0.00902602
ANP32A	0.83576	8.51548	2.79462e-14
COMMD4	-0.325936	5.99256	0.192082
UBE2Q2	-0.114576	5.08864	0.309612
ETFA	-0.755128	6.71248	2.22314e-12
HMG20A	-0.0749667	6.74016	0.633928
TSPAN3	-0.00990906	6.66856	0.51741
WDR61	-0.334488	5.75617	0.0642315
MAN2C1	-1.34867	6.99496	1.44429e-13
MESDC1	-1.01685	6.35667	1.07327e-11
PIF1	-0.612037	6.54408	0.00521927
USP3	-0.42252	5.92834	0.00554992
BBS4	0.316279	4.75022	0.00719928
PML	-2.01	7.55236	3.00853e-44
LINS	-0.256693	4.53756	0.0189608
ULK3	-0.31037	6.18079	0.0335261
SCAMP2	-1.01423	7.23442	4.88492e-20
POLG	0.162539	7.68645	0.0148605
FANCI	0.575583	7.58414	2.89332e-06
ABHD2	-0.504661	6.5795	0.00753292
C15orf42	-0.122128	6.02972	0.746029
ZNF710	-1.51162	6.09904	4.88917e-26
IQGAP1	0.23539	8.19418	0.0847449
EFTUD1	0.793152	5.53477	3.83386e-12
SEC11A	-0.345272	6.714	0.00162623
TUBGCP5	0.855274	5.66531	2.37664e-07
LRRK1	-0.111819	7.84684	0.674327
WHAMM	-0.464669	5.32252	0.000195261
NPTN	-0.0501769	5.85727	0.92879
GALK2	-0.693148	5.00723	1.68377e-07
BUB1B	1.07229	7.27883	2.17989e-14
RNF111	-0.00361348	5.79305	0.828273
CCNB2	1.28347	6.98806	1.22415e-20
SNX22	-0.811627	8.39111	4.0752e-11
AP3S2	-0.017354	4.58315	0.917869
ADPGK	-0.192489	6.77114	0.053663
UBR1	0.0415058	5.85137	0.555146
RAB8B	-0.654763	6.4671	1.5214e-06
RPUSD2	-0.657574	5.37191	9.62047e-05
ZFYVE19	-0.651147	5.72382	7.99434e-05
COPS2	0.533222	6.52609	0.0053125
ARIH1	0.013262	6.91052	0.907451
IDH3A	0.295374	7.00968	0.139985
LEO1	0.32353	5.90032	0.0184184
TMED3	-0.958191	6.73459	5.83135e-08
B2M	-1.40189	9.95755	8.00707e-18
ZNF592	0.220935	6.81286	0.0133803
CASC4	0.459753	6.13086	0.00113197
PPIB	-0.7331	8.28519	3.2011e-06
FAM96A	0.168752	6.04849	0.331432
KIAA0101	0.564022	6.40807	0.00188133
CLPX	0.801498	6.79649	8.2565e-08
VPS39	-0.71227	7.37638	6.69886e-08
MTMR10	0.314879	5.50347	0.0833429
DIS3L	1.26934	6.55446	7.83503e-17
CCNDBP1	-0.809165	5.75113	1.88534e-07
PDIA3	0.803278	7.85616	4.36213e-11
C15orf39	-1.8711	7.78675	8.06122e-22
FBXO22	-0.385808	6.0167	0.000142409
TBC1D2B	-0.645769	6.44168	4.66323e-06
PPIP5K1	1.47632	6.1506	1.01776e-28
LRRC28	-0.258363	5.23757	0.0877955
FEM1B	0.757242	6.5703	1.35055e-06
MAP2K1	-0.615292	7.33058	6.23132e-05
CHST14	-1.30475	5.14515	5.0084e-09
CSNK1G1	-0.909321	6.00224	1.45432e-09
SNUPN	0.148592	5.54021	0.234581
SIN3A	0.542748	7.35754	8.48517e-07
PTPN9	-0.0254675	6.23899	0.85799
C15orf40	0.313168	4.97405	0.118225
AVEN	-0.496157	4.79235	0.00227945
NIPA1	-0.142273	6.47146	0.672123
AKAP13	-0.881887	8.5477	2.59279e-13
FAM98B	0.493084	6.5427	0.000199903
SPATA5L1	0.549723	5.00026	1.32253e-05
ISG20	-0.111665	7.05103	0.663176
STARD5	-0.497671	5.57637	0.00474356
IL16	-1.39067	7.84014	2.87539e-16
RASGRP1	-0.747442	6.13992	9.37079e-06
CHD2	-1.20277	8.29432	3.71775e-10
MRPL46	0.381823	5.5358	0.00388461
MGA	0.346915	6.58204	0.0490655
ZWILCH	1.57206	6.14132	8.46335e-19
RPL4	1.15987	9.51214	5.13575e-15
SNAPC5	-0.532737	5.63993	1.19599e-05
DENND4A	0.573319	6.35906	0.00531051
LPCAT4	-0.761612	6.05592	3.33865e-09
SCAND2	0.0978821	4.94723	0.811699
WDR73	-0.0187522	5.0705	0.57778
IMP3	-0.495658	6.75234	0.000126575
COX5A	0.290379	7.65408	0.00492035
C15orf17	-0.751858	6.43319	1.46291e-05
MPI	-0.651694	6.79868	0.00634672
EDC3	-0.494705	6.79087	0.00027405
CLK3	-1.18857	6.72556	1.92234e-12
AC009996.1	-0.458131	3.7978	0.0207973
OAZ2	-0.146773	6.56348	0.291918
ZNF609	-1.52396	7.48833	6.44941e-20
ST20	-0.781697	3.66899	8.99067e-08
LRRC57	0.430846	4.77914	0.0134243
AEN	-0.88984	7.0056	4.88677e-12
RFX7	0.528425	6.40973	0.00377509
MRPS11	-0.647841	5.80278	1.39969e-06
IDH2	-0.856185	8.37005	0.000201865
NOP10	-0.38998	6.43226	0.000215813
NGRN	0.101485	6.28974	0.679338
ASB7	-0.163358	5.24706	0.281312
VPS33B	-1.49215	5.54773	4.73241e-32
TM2D3	-0.626252	5.21715	2.81237e-06
HDDC3	-0.37977	5.22794	0.00786365
SERINC4	2.07965	6.1041	2.00887e-18
SEMA4B	-0.190525	5.61096	0.701882
CIB1	-0.384567	6.62399	0.0607874
RPS27L	-0.593265	6.25161	1.33814e-06
NDNL2	-0.991082	6.14951	3.49996e-06
MORF4L1	0.202145	6.60144	0.273149
AC012652.1	0.339189	6.76253	0.00154785
C15orf61	0.0858606	4.34199	0.102532
BLM	1.40151	6.39455	1.44517e-15
MYO5A	-0.437739	6.69511	0.0039859
ZNF770	0.603868	6.56685	0.000285471
ARHGAP11A	1.6282	6.83177	1.99217e-18
PRC1	0.524095	7.01427	5.15397e-05
RP11-592N21.1	1.02818	2.95652	0.000177037
AC114546.1	0.60846	5.47818	0.0014807
RP11-335K5.1	-1.43822	4.57249	3.67127e-15
HEXA	-0.804028	6.75914	1.61247e-09
CTD-2270N23.1	-0.109208	5.23006	0.750903
GANC	-0.811446	5.48317	1.47813e-07
AC022692.1	0.17865	3.96126	0.774812
MIR1282	0.112521	6.04318	0.44982
RP11-2F9.1	-0.00872904	3.24601	0.613367
AC018926.1	-0.00252071	3.80977	0.623545
AC023356.3	0.51938	3.56854	0.00883787
RPS3AP6	6.01174	6.6767	3.63667e-194
AC068446.1	1.26306	4.34058	8.18491e-12
AC090602.1	2.3779	5.75028	1.01806e-48
JMJD7	-1.07349	4.09765	5.46955e-09
AC022087.1	-0.78146	4.7956	2.93559e-05
AC090984.1	0.0253858	4.50976	0.883649
AC090510.1	-0.413866	4.54043	0.00487812
AC012435.1	-1.23689	3.99373	5.97129e-17
AC012652.1b	0.145087	7.08138	0.318008
AC069368.3	-0.854302	3.80166	5.12642e-05
C15orf38-AP3S2	-0.418094	5.36021	0.000128218
HMGN1P38	0.791195	5.28038	2.18352e-05
EID1	-0.261036	7.19383	0.00459101
AC091304.4	-1.14952	2.63491	2.26998e-12
C15orf37	-1.35318	3.43512	4.94206e-16
NDUFAB1	0.327934	6.40958	0.0185784
CIAPIN1	0.125293	6.0456	0.123161
CREBBP	-0.0643586	7.48811	0.953842
GDE1	0.137424	6.39154	0.312539
ZNF263	-0.254515	6.03107	0.0176624
RPUSD1	-0.0117703	6.54471	0.844958
LUC7L	0.33756	6.8832	0.439477
BAIAP3	-0.506634	5.02255	0.0098604
C16orf42	-0.986017	6.60515	4.862e-12
PIGQ	-0.608895	6.00689	0.000854757
CRAMP1L	0.456942	6.2791	0.00216522
ZNF200	0.226088	4.07258	0.391392
TMEM159	-0.0119397	5.21652	0.569781
MVP	-2.95025	7.58539	6.55332e-28
ALG1	0.0733958	5.08427	0.436585
GABARAPL2	-0.313494	6.45054	0.00117019
EDC4	-0.0568322	7.81273	0.606965
CLEC16A	-0.796779	7.25535	4.08759e-06
FAM65A	-0.308282	6.62698	0.878967
KIAA0556	-1.12036	4.97162	1.11956e-12
TNFRSF17	-0.731866	6.06944	0.000646095
SNX29	-1.42041	6.97404	4.64175e-15
HERPUD1	0.00999691	7.64089	0.310291
CYBA	-1.13784	7.72629	8.79251e-08
POLR3E	0.210269	6.38459	0.0693976
FLYWCH1	-1.03822	6.40348	8.20438e-13
UNKL	-1.04422	5.71022	1.87588e-12
NTHL1	0.444064	5.80565	9.20261e-05
KARS	0.389329	8.30849	2.26216e-05
THUMPD1	0.205611	6.35993	0.689302
C16orf68	-0.94767	4.54971	2.12172e-08
ROGDI	-0.687831	4.56463	0.05244
CBFB	1.15163	6.98223	1.98815e-15
VPS35	0.719091	7.62479	7.66319e-09
DNAJA2	0.0611574	7.16961	0.882552
C16orf80	0.599204	5.90346	1.6196e-09
CSNK2A2	0.105618	6.57194	0.991747
NFATC3	0.536976	7.52294	2.30202e-07
NDE1	-1.28083	6.96146	8.01122e-25
MRPS34	-0.514076	7.15478	0.000680852
C16orf7	-0.449345	4.68403	0.110544
GTF3C1	-0.292959	7.56612	0.200701
IL4R	0.696336	7.4898	0.0206043
KIF22	0.743917	7.6022	3.01168e-09
SRCAP	-0.135621	8.37641	0.607849
PALB2	0.416701	5.20855	0.00431526
CYLD	-1.37729	7.13352	1.1249e-24
ZNF213	-0.539699	4.9641	0.00847951
RRN3	0.509543	6.30635	0.000333159
MRPL28	-0.645071	7.0564	1.63919e-05
OGFOD1	0.222943	6.45939	0.127562
COQ9	-0.497811	6.21419	0.00025402
[truncated: 6,631 more rows]
