# Supplementary material for: RNA CoMPASS: A Dual Approach for Pathogen and Host Transcriptome Analysis of RNA-Seq Datasets
Source: PLoS One. 2014 Feb 25;9(2):e89445. doi: 10.1371/journal.pone.0089445 (PMC3934900; doi:10.1371/journal.pone.0089445)
Supplement: Software S1 — Source code for RNA CoMPASS. (TXT) [file pone.0089445.s007.txt]

/*
 * To change this template, choose Tools | Templates
 * and open the template in the editor.
 */
package uno.cs.genomics.group.action;

import java.io.BufferedReader;
import java.io.File;
import java.io.FileReader;
import java.util.ArrayList;
import java.util.HashMap;
import java.util.StringTokenizer;

/**
 *
 * @author guorong
 */
public class ActionHelper {

    private String m_separator = System.getProperty("file.separator");
    private String m_folderPath = System.getProperty("user.dir") + m_separator + "uploaded" + m_separator;

    public ActionHelper(String userName) {
        m_folderPath = m_folderPath + userName + m_separator;
    }

    public String[] getIndexesList() {
        ArrayList<String> indexes = new ArrayList<String>();
        String fileName = m_folderPath + "User.properties";
        try {
            String stringLine;
            FileReader fr = new FileReader(fileName);
            BufferedReader in = new BufferedReader(fr);

            while ((stringLine = in.readLine()) != null) {
                if (stringLine.startsWith("#selectedIndexes:")) {
                    String stringList = stringLine.substring(17);
                    StringTokenizer token = new StringTokenizer(stringList, ",\t");
                    while (token.hasMoreTokens()) {
                        String index = token.nextToken();
                        indexes.add(index);
                    }

                    break;
                }
            }

            if (in != null) {
                fr.close();
                in.close();
            }
        } catch (Exception e) {
            System.err.println("The system properties file cannot be parsed due to "
                    + "invalid format or the file name is not 'User.properties'.");
        }

        return indexes.toArray(new String[indexes.size()]);
    }

    public String getFilesList(boolean isGroupA) {
        String files = "";
        String fileName = m_folderPath + "User.properties";
        try {
            String stringLine;
            FileReader fr = new FileReader(fileName);
            BufferedReader in = new BufferedReader(fr);

            while ((stringLine = in.readLine()) != null) {
                if (isGroupA && stringLine.startsWith("#GroupA:")) {
                    files = stringLine;
                }
                if (!isGroupA && stringLine.startsWith("#GroupB:")) {
                    files = stringLine;
                }
            }

            if (in != null) {
                fr.close();
                in.close();
            }
        } catch (Exception e) {
            System.err.println("The system properties file cannot be parsed due to "
                    + "invalid format or the file name is not 'User.properties'.");
        }

        return files;
    }

    public void getAlignmentFileNameList(HashMap<Integer, Integer> groupAFileIndexes,
            HashMap<Integer, Integer> groupBFileIndexes, ArrayList<String> samFiles,
            ArrayList<String> bedFiles, String[] indicesArray) {
        File folder = new File(m_folderPath);
        ArrayList<File> fastqFileList = new ArrayList<File>();
        String groupAFiles = getFilesList(true);
        String groupBFiles = getFilesList(false);

        listAllFiles(folder, fastqFileList, true);
        for (File file : fastqFileList) {

            String fileName = file.getName();
            if (groupAFiles.indexOf(fileName) > -1) {
                groupAFileIndexes.put(samFiles.size(), samFiles.size());
                
                File samFile = new File(file.getPath() + ".sam." + indicesArray[0]);
                if (samFile.exists()) 
                    samFiles.add(samFile.getPath());
                
                File bedFile = new File(file.getParentFile() + m_separator + "tophat_output_out" + m_separator + "junctions.bed");
                if (bedFile.exists()) 
                    bedFiles.add(bedFile.getPath());
                
            }
            if (groupBFiles.indexOf(fileName) > -1) {
                groupBFileIndexes.put(samFiles.size(), samFiles.size());
                
                File samFile = new File(file.getPath() + ".sam." + indicesArray[0]);
                if (samFile.exists()) 
                    samFiles.add(samFile.getPath());
                
                File bedFile = new File(file.getParentFile() + m_separator + "tophat_output_out" + m_separator + "junctions.bed");
                if (bedFile.exists()) 
                    bedFiles.add(bedFile.getPath());
                
            }
        }
    }

    public void listAllFiles(File folder, ArrayList<File> fileList, boolean isFastq) {
        File[] listOfFiles = folder.listFiles();
        for (int i = 0; i < listOfFiles.length; i++) {
            if (listOfFiles[i].isFile()) {
                String fileName = listOfFiles[i].getName();
                if (isFastq && (fileName.endsWith(".fastq") || fileName.endsWith(".fq"))) {
                    if (fileName.indexOf("_2.fastq") == -1 || fileName.indexOf("_2.fq") == -1)
                        fileList.add(listOfFiles[i]);
                } else if (!isFastq) {
                    fileList.add(listOfFiles[i]);
                }

            } else if (listOfFiles[i].isDirectory()) {
                listAllFiles(listOfFiles[i], fileList, isFastq);
            }
        }
    }
}
/*
 * To change this template, choose Tools | Templates
 * and open the template in the editor.
 */
package uno.cs.genomics.group.action;

/**
 *
 * @author guorong
 */
public class IndexBuilder {
    public String getPrebuiltIndexes(){
        return "";
    }
    
    public void buildIndexes(String[] files){
        
    }
}
package uno.cs.genomics.group.action;

import com.opensymphony.xwork2.ActionSupport;

/**
 *
 * @author Meyyappan Muthuraman
 */
public class Login extends ActionSupport {

    private String userName;
    private String password;

    public Login() {
    }

    public String execute() {
        return SUCCESS;
    }

    public void validate() {
        if (getUserName().length() == 0) {
            addFieldError("userName", "User Name is required");
        } else if (!getUserName().equals("Eswar")) {
            addFieldError("userName", "Invalid User");
        }
        if (getPassword().length() == 0) {
            addFieldError("password", getText("password.required"));
        }
    }

    /**
     * @return the userName
     */
    public String getUserName() {
        return userName;
    }

    /**
     * @param userName the userName to set
     */
    public void setUserName(String userName) {
        this.userName = userName;
    }

    /**
     * @return the password
     */
    public String getPassword() {
        return password;
    }

    /**
     * @param password the password to set
     */
    public void setPassword(String password) {
        this.password = password;
    }
}
package uno.cs.genomics.group.action;

import java.io.File;
import java.io.IOException;
import java.net.Inet6Address;
import java.net.InetAddress;
import java.net.NetworkInterface;
import java.net.SocketException;
import java.net.UnknownHostException;
import java.util.ArrayList;
import java.util.Enumeration;
import java.util.List;

import uno.cs.genomics.group.command.CommandModeExecutor;
import uno.cs.genomics.group.command.EmbededFTPServer;
import uno.cs.genomics.group.command.FTPCredential;
import uno.cs.genomics.group.command.FileSpliter;
import uno.cs.genomics.group.properties.UserProperties;
import uno.cs.genomics.group.util.Util;

import org.apache.commons.io.FileUtils;
import com.opensymphony.xwork2.ActionSupport;
import com.opensymphony.xwork2.Preparable;
import uno.cs.genomics.group.command.SingleEndCommandExecutor;

public class ProcessorAction extends ActionSupport implements Preparable {

    private String m_separator = System.getProperty("file.separator");
    private String m_userName;
    private String m_password;
    private List<File> m_file;
    private List<String> m_fileName;
    private String m_clusterNum;
    private String[] m_novoIndices;
    private ArrayList<String> m_novoIndicesList;
    private String m_resultingFile;
    private static EmbededFTPServer m_ftpServer = EmbededFTPServer.getInstance();
    private static SocketServer m_socketServer = SocketServer.getInstance();
    SingleEndCommandExecutor m_cms = new SingleEndCommandExecutor();

    public ProcessorAction(){
       
    }
    
    public void prepare() throws Exception {
        m_userName = "RNACompass";
        m_clusterNum = "2";

        m_novoIndicesList = new ArrayList<String>();
        m_novoIndicesList.add("human");
        m_novoIndicesList.add("bacteria");
        m_novoIndicesList.add("virus");
    }

    public String populate() {

        m_novoIndicesList = new ArrayList<String>();
        m_novoIndicesList.add("human");
        m_novoIndicesList.add("bacteria");
        m_novoIndicesList.add("virus");

        return "populate";
    }

    public void validate() {
    }

    public boolean checkInput() {
        boolean success = true;

        if (getUserName() == null || getUserName().length() == 0) {
            addFieldError("userName", getText("userName.required"));
            success = false;
        }
        if (getUserName() == null && getUserName().indexOf(" ") > -1) {
            addFieldError("userName", getText("userName.nospace"));
            success = false;
        }
        if (getClusterNum() == null || getClusterNum().length() == 0) {
            addFieldError("clusterNum", getText("clusterNum.required"));
            success = false;
        }
        if (getPassword() == null || getPassword().length() == 0) {
            addFieldError("password", getText("password.required"));
            success = false;
        }
        if (getUploadFileName() == null) {
            addFieldError("upload", getText("upload.required"));
            success = false;
        }
        if (getNovoIndices() == null || getNovoIndices().length == 0) {
            addFieldError("novoIndices", getText("indicesFile.required"));
            success = false;
        }
        return success;
    }

    public String execute() {
        if (!checkInput()) {
            return INPUT;
        }

        List<String> targets = new ArrayList<String>();
        String userDirectory = System.getProperty("user.dir") + m_separator + m_userName + m_separator;

        try {
            for (int i = 0; i < m_fileName.size(); i++) {
                String targetFileName = m_fileName.get(i);

                String targetDirectory = userDirectory + targetFileName.substring(0, targetFileName.lastIndexOf(".")) + m_separator;
                File target = new File(targetDirectory, targetFileName);
                FileUtils.copyFile(m_file.get(i), target);
                targets.add(targetFileName);

                //For each file, we need to reset the target directory for downloading and uploading file.
                if (m_ftpServer != null) {
                    m_ftpServer.addFTPUser(m_userName, m_password, targetDirectory);
                }

                m_cms.setFTPCredential(new FTPCredential(m_userName, m_password, targetDirectory));
                m_cms.executeCommand(userDirectory, targetDirectory + targetFileName, m_novoIndices, m_clusterNum);
            }

            setUploadFileName(targets);
            setResultingFile("ftp://" + m_userName + ":" + m_password + "@" + (new Util()).getIPAddress() + ":12222/");

            //After processing all files, we need to change back to user directory to download all resulting files.
            if (m_ftpServer != null) {
                m_ftpServer.addFTPUser(m_userName, m_password, userDirectory);
            }

        } catch (Exception e) {
            addActionError("Please choose the sequence file!");
            return INPUT;
        }

        return SUCCESS;
    }

    public List<File> getUpload() {
        return m_file;
    }

    public void setUpload(List<File> file) {
        this.m_file = file;
    }

    public List<String> getUploadFileName() {
        return m_fileName;
    }

    public void setUploadFileName(List<String> fileName) {
        this.m_fileName = fileName;
    }

    public String getResultingFile() {
        return m_resultingFile;
    }

    public void setResultingFile(String resultingFile) {
        this.m_resultingFile = resultingFile;
    }

    public String getClusterNum() {
        return m_clusterNum;
    }

    public void setClusterNum(String clusterNum) {
        this.m_clusterNum = clusterNum;
    }

    public String getUserName() {
        return m_userName;
    }

    public void setUserName(String userName) {
        this.m_userName = userName;
    }

    public String getPassword() {
        return m_password;
    }

    public void setPassword(String password) {
        this.m_password = password;
    }

    public String[] getNovoIndices() {
        return m_novoIndices;
    }

    public void setNovoIndices(String[] novoIndices) {
        this.m_novoIndices = novoIndices;
    }

    public ArrayList<String> getNovoIndicesList() {
        return m_novoIndicesList;
    }

    public void setNovoIndicesList(ArrayList<String> novoIndicesList) {
        this.m_novoIndicesList = novoIndicesList;
    }

    public static void main(String[] args) throws Exception {
        ProcessorAction util = new ProcessorAction();
        util.prepare();
    }
}
package uno.cs.genomics.group.action;

import java.io.*;
import java.net.*;
import java.util.ArrayList;
import java.util.HashMap;
import java.util.StringTokenizer;
import java.util.logging.Level;
import java.util.logging.Logger;
import org.apache.commons.io.FileUtils;
import uno.cs.genomics.group.command.CommandModeExecutor;
import uno.cs.genomics.group.command.EmbededFTPServer;
import uno.cs.genomics.group.command.FTPCredential;
import uno.cs.genomics.group.properties.SystemProperties;
import uno.cs.genomics.group.util.LogWriter;

import java.text.DateFormat;
import java.text.SimpleDateFormat;
import uno.cs.genomics.group.command.PairedEndCommandExecutor;
import uno.cs.genomics.group.command.SingleEndCommandExecutor;
import uno.cs.genomics.group.driver.FileOperator;
import uno.cs.genomics.group.properties.PipelineProperties;

/**
 *
 * @author Guorong
 */
public class ServerThread extends Thread {

    private Socket m_socket = null;
    private String m_separator = System.getProperty("file.separator");
    private EmbededFTPServer m_ftpServer = null;
    private LogWriter m_logWriter = LogWriter.getInstance();
    public static HashMap<String, Boolean> m_jobStatus = new HashMap<String, Boolean>(); //username; true = finished, false=unfinished.

    public ServerThread(Socket socket) {
        this.m_socket = socket;
    }

    public void run() {
        try {
            m_ftpServer = EmbededFTPServer.getInstance();

            BufferedReader is = new BufferedReader(new InputStreamReader(m_socket.getInputStream()));

            String message = is.readLine();

            if (message.startsWith("Create-FTP-Crendential:")) {
                processFTPAccount(message);
            } else if (message.startsWith("Pipeline-Parameters:")) {
                processParameters(message);
            } else if (message.startsWith("Get-Prebuilt-Indexes:")) {
                processPrebuiltIndexes();
            } else if (message.startsWith("Run-Options:")) {
                processRunOptions(message);
            } else if (message.startsWith("ChromMapTable:")) {
                processChromNameMap(message);
            } else if (message.startsWith("SignalMapTable:")) {
                processSignalMap(message);
            } else if (message.startsWith("Submit-Tasks:")) {
                processSubmission(message);
            }else if (message.startsWith("Check-status:")) {
                processStatusChecking(message);
            }else if (message.startsWith("Delete-Remote-Files:")) {
                processFilesDeletion(message);
            }

            is.close();
            m_socket.close();

        } catch (Exception e) {
            System.err.println(e.getMessage());
        }
    }

    private void processFTPAccount(String message) {
        String strCrendential = message.substring(23);

        String userName = strCrendential.substring(0, strCrendential.indexOf(":"));
        String password = strCrendential.substring(strCrendential.indexOf(":") + 1);

        String userDirectory = System.getProperty("user.dir") + m_separator + "uploaded"
                + m_separator + userName + m_separator;

        new File(userDirectory).mkdirs();

        if (m_ftpServer != null) {
            m_ftpServer.addFTPUser(userName, password, userDirectory);
        }

        DateFormat dateFormat = new SimpleDateFormat("yyyy-MM-dd HH:mm:ss");
        java.util.Date date = new java.util.Date();
        String fileName = dateFormat.format(date).substring(0, 10) + ".log";

        m_logWriter.setOutputPath(userDirectory);
        m_logWriter.setLogFileName(fileName);
    }

    private void processParameters(String message) {
        //To remove the prefix: "Pipeline-Parameters:"
        String strOptions = message.substring(20);
        String userName = strOptions.substring(0, strOptions.indexOf(":"));

        String userDirectory = System.getProperty("user.dir") + m_separator + "uploaded"
                + m_separator + userName + m_separator;

        String parametersProperties = userDirectory + "Parameters.properties";
        strOptions = strOptions.substring(userName.length() + 1);
        m_logWriter.info(parametersProperties + ": " + strOptions, false);

        File file = new File(parametersProperties);
        try {
            FileWriter filewriter = new FileWriter(file, false);

            StringTokenizer st = new StringTokenizer(strOptions, ";");
            while (st.hasMoreTokens()) {
                String stringValue = st.nextToken();
                if (stringValue.startsWith("fastqFileFormat:")) {
                    filewriter.write("#fastqFileFormat:\n");
                    String strings = stringValue.substring(16);
                    ArrayList<String> stringsList = new ArrayList<String>();
                    StringTokenizer token = new StringTokenizer(strings, ",");
                    while (token.hasMoreTokens()) {
                        String string = token.nextToken();
                        stringsList.add(string);
                    }
                    for (String string : stringsList) {
                        filewriter.write(string + "\n");
                    }
                    filewriter.write("\n");
                }
                if (stringValue.startsWith("fastqQuality:")) {
                    filewriter.write("#fastqQuality:\n");
                    String strings = stringValue.substring(13);
                    ArrayList<String> stringsList = new ArrayList<String>();
                    StringTokenizer token = new StringTokenizer(strings, ",");
                    while (token.hasMoreTokens()) {
                        String string = token.nextToken();
                        stringsList.add(string);
                    }
                    for (String string : stringsList) {
                        filewriter.write(string + "\n");
                    }
                    filewriter.write("\n");
                }
                if (stringValue.startsWith("pipelineParameters:")) {
                    filewriter.write("#pipelineParameters:\n");
                    String strings = stringValue.substring(19);
                    ArrayList<String> stringsList = new ArrayList<String>();
                    StringTokenizer token = new StringTokenizer(strings, ",");
                    while (token.hasMoreTokens()) {
                        String string = token.nextToken();
                        stringsList.add(string);
                    }
                    for (String string : stringsList) {
                        filewriter.write(string + "\n");
                    }
                    filewriter.write("\n");
                }
                if (stringValue.startsWith("balstParameters:")) {
                    filewriter.write("#balstParameters:\n");
                    String strings = stringValue.substring(16);
                    ArrayList<String> stringsList = new ArrayList<String>();
                    StringTokenizer token = new StringTokenizer(strings, ",");
                    while (token.hasMoreTokens()) {
                        String string = token.nextToken();
                        stringsList.add(string);
                    }
                    for (String string : stringsList) {
                        filewriter.write(string + "\n");
                    }
                    filewriter.write("\n");
                }
            }

            filewriter.close();
        } catch (IOException ex) {
            Logger.getLogger(ServerThread.class.getName()).log(Level.SEVERE, null, ex);
        }
    }

    private void processPrebuiltIndexes() {
        PrintWriter os = null;
        try {
            SystemProperties systemProperites = SystemProperties.getInstance();
            systemProperites.refresh();
            String indexes = systemProperites.getProperty("novoalignIndexes_list", "human,bacteria,virus,");
            os = new PrintWriter(m_socket.getOutputStream());
            os.println("Prebuilt-Indexes:" + indexes);
            os.flush();
            os.close();
        } catch (IOException ex) {
            Logger.getLogger(ServerThread.class.getName()).log(Level.SEVERE, null, ex);
        } finally {
            os.close();
        }
    }

    private void processRunOptions(String message) {
        //To remove the prefix: "Run-Options:"
        String strOptions = message.substring(12);
        String userName = strOptions.substring(0, strOptions.indexOf(":"));

        String userDirectory = System.getProperty("user.dir") + m_separator + "uploaded"
                + m_separator + userName + m_separator;

        String userProperties = userDirectory + "User.properties";
        strOptions = strOptions.substring(userName.length() + 1);
        m_logWriter.info(userProperties + ": " + strOptions, false);

        File file = new File(userProperties);
        try {
            FileWriter filewriter = new FileWriter(file, false);

            StringTokenizer st = new StringTokenizer(strOptions, ";");
            while (st.hasMoreTokens()) {
                String stringValue = st.nextToken();
                if (stringValue.startsWith("GroupA:")) {
                    filewriter.write("#GroupA:");
                    String strings = stringValue.substring(7);
                    ArrayList<String> groupAFiles = getFileList(strings);
                    for (String fileName : groupAFiles) {
                        filewriter.write(fileName + ",\t");
                    }
                    filewriter.write("\n");
                }
                if (stringValue.startsWith("GroupB:")) {
                    filewriter.write("#GroupB:");
                    String strings = stringValue.substring(7);
                    ArrayList<String> groupBFiles = getFileList(strings);
                    for (String fileName : groupBFiles) {
                        filewriter.write(fileName + ",\t");
                    }
                    filewriter.write("\n");
                }
                if (stringValue.startsWith("selectedIndexes:")) {
                    filewriter.write("#selectedIndexes:");
                    String strings = stringValue.substring(16);
                    ArrayList<String> indexesList = new ArrayList<String>();
                    StringTokenizer token = new StringTokenizer(strings, ",");
                    while (token.hasMoreTokens()) {
                        String index = token.nextToken();
                        indexesList.add(index);
                    }
                    for (String indexName : indexesList) {
                        filewriter.write(indexName + ",\t");
                    }
                    filewriter.write("\n");
                }
                if (stringValue.startsWith("Configurations:")) {
                    filewriter.write("#Configurations:\n");
                    String strings = stringValue.substring(15);
                    ArrayList<String> configurationList = new ArrayList<String>();
                    StringTokenizer token = new StringTokenizer(strings, ",");
                    while (token.hasMoreTokens()) {
                        String configuration = token.nextToken();
                        configurationList.add(configuration);
                    }
                    for (String congig : configurationList) {
                        filewriter.write(congig + "\n");
                    }
                }
            }

            filewriter.close();
        } catch (IOException ex) {
            Logger.getLogger(ServerThread.class.getName()).log(Level.SEVERE, null, ex);
        }
    }

    private void processSignalMap(String message) {
        //To remove the prefix: "SignalMapTable:"
        String strSignalMaps = message.substring(15);
        String userName = strSignalMaps.substring(0, strSignalMaps.indexOf(":"));

        String userDirectory = System.getProperty("user.dir") + m_separator + "uploaded"
                + m_separator + userName + m_separator;

        String signalMap = userDirectory + "signalMap.txt";
        strSignalMaps = strSignalMaps.substring(userName.length() + 1);
        m_logWriter.info(signalMap + ": " + strSignalMaps, false);

        File file = new File(signalMap);
        try {
            FileWriter filewriter = new FileWriter(file, false);

            StringTokenizer st = new StringTokenizer(strSignalMaps, ",");
            while (st.hasMoreTokens()) {
                String stringValue = st.nextToken();
                filewriter.write(stringValue);
                filewriter.write("\n");
            }

            filewriter.close();
        } catch (IOException ex) {
            Logger.getLogger(ServerThread.class.getName()).log(Level.SEVERE, null, ex);
        }
    }

    private void processChromNameMap(String message) {
        //To remove the prefix: "ChromMapTable:"
        String strChromNameMaps = message.substring(14);
        String userName = strChromNameMaps.substring(0, strChromNameMaps.indexOf(":"));

        String userDirectory = System.getProperty("user.dir") + m_separator + "uploaded"
                + m_separator + userName + m_separator;

        String chromNameMap = userDirectory + "chromosomesMap.txt";
        strChromNameMaps = strChromNameMaps.substring(userName.length() + 1);
        m_logWriter.info(chromNameMap + ": " + strChromNameMaps, false);

        File file = new File(chromNameMap);
        try {
            FileWriter filewriter = new FileWriter(file, false);

            StringTokenizer st = new StringTokenizer(strChromNameMaps, ",");
            while (st.hasMoreTokens()) {
                String stringValue = st.nextToken();
                filewriter.write(stringValue);
                filewriter.write("\n");
            }

            filewriter.close();
        } catch (IOException ex) {
            Logger.getLogger(ServerThread.class.getName()).log(Level.SEVERE, null, ex);
        }
    }

    private void processSubmission(String message) {
        try {
            SystemProperties systemProperites = SystemProperties.getInstance();
            String strSubmission = message.substring(13);
            String userName = strSubmission.substring(0, strSubmission.indexOf(":"));
            String password = strSubmission.substring(strSubmission.indexOf(":") + 1);
            ActionHelper helper = new ActionHelper(userName);
            String[] indicesArray = helper.getIndexesList();
            String groupAFiles = helper.getFilesList(true);
            String groupBFiles = helper.getFilesList(false);
            HashMap<Integer, Integer> groupAFileIndexes = new HashMap<Integer, Integer>();
            HashMap<Integer, Integer> groupBFileIndexes = new HashMap<Integer, Integer>();
            
            //user's job is not over.
            m_jobStatus.put(userName, false);

            String userDirectory = System.getProperty("user.dir") + m_separator + "uploaded"
                    + m_separator + userName + m_separator;

            m_logWriter.info("Submit-Tasks:" + userDirectory, false);

            PipelineProperties.getInstance().setWorkDirectory(userDirectory);
            boolean isPairedEnd = PipelineProperties.getInstance().getProperty("pairEnd", false);
            FileOperator fo = new FileOperator();
            fo.setOperation(1);
            // if the input files are single end, we process the fastq file one by one,
            // otherwise, we need to process one pair by one pair.
            
           
            if (isPairedEnd) {
                PairedEndCommandExecutor commandExecutor = new PairedEndCommandExecutor();
                for (File file : new File(userDirectory).listFiles()) {
                    if (groupAFiles.indexOf(file.getName()) > -1 || groupBFiles.indexOf(file.getName()) > -1) {
                        if (file.getName().endsWith("_1.fastq") || file.getName().endsWith("_1.fq")) {
                            String homeDirectory = userDirectory + file.getName().substring(0, file.getName().indexOf("_1.")) + m_separator;
                            File folder = new File(homeDirectory);
                            if (!folder.exists()) {
                                folder.mkdirs();
                            }
                            File target = new File(homeDirectory, file.getName());
                            fo.setOutputFileName(target.getPath());
                            fo.execute(file.getPath(), "");
                            //FileUtils.copyFile(file, target);
                            //file.delete();
                        }
                    }
                    if (groupAFiles.indexOf(file.getName()) > -1 || groupBFiles.indexOf(file.getName()) > -1) {
                        if (file.getName().endsWith("_2.fastq") || file.getName().endsWith("_2.fq")) {
                            String homeDirectory = userDirectory + file.getName().substring(0, file.getName().indexOf("_2.")) + m_separator;
                            File folder = new File(homeDirectory);
                            if (!folder.exists()) {
                                folder.mkdirs();
                            }
                            File target = new File(homeDirectory, file.getName());
                            fo.setOutputFileName(target.getPath());
                            fo.execute(file.getPath(), "");
                            //FileUtils.copyFile(file, target);
                            //file.delete();
                        }
                    }
                }

                ArrayList<File> fileList = new ArrayList<File>();
                helper.listAllFiles(new File(userDirectory), fileList, true);
                for (File file : fileList) {
                    if (groupAFiles.indexOf(file.getName()) > -1 || groupBFiles.indexOf(file.getName()) > -1) {
                        if (file.getName().endsWith("_1.fastq") || file.getName().endsWith("_1.fq")) {
                            String homeDirectory = file.getPath().substring(0, file.getPath().indexOf(file.getName()));

                            //For each file, we need to reset the target directory for downloading and uploading file.
                            if (m_ftpServer != null) {
                                m_ftpServer.addFTPUser(userName, password, homeDirectory);
                                System.out.println("Changing home directory:" + homeDirectory);
                            }
                            commandExecutor.setFTPCredential(new FTPCredential(userName, password, homeDirectory));
                            commandExecutor.executeCommand(userDirectory, file.getPath(), indicesArray, systemProperites.getProperty("machineNum", "2"));
                        }
                    }
                }

                String annFile = getAnnotationFile(new File(userDirectory));
                if (annFile != null) {
                    ArrayList<String> samFiles = new ArrayList<String>();
                    ArrayList<String> bedFiles = new ArrayList<String>();
                    helper.getAlignmentFileNameList(groupAFileIndexes, groupBFileIndexes, samFiles, bedFiles, indicesArray);
                    commandExecutor.executeSAMMate(annFile, samFiles, bedFiles, groupAFileIndexes, groupBFileIndexes);
                }

                fileList = new ArrayList<File>();
                helper.listAllFiles(new File(userDirectory), fileList, false);

                StringBuffer files = new StringBuffer();
                for (File file : fileList) {
                    files.append(m_separator);
                    files.append(file.getPath().substring(userDirectory.length()));
                    files.append(",");
                    files.append(FileUtils.byteCountToDisplaySize(file.length()));
                    files.append(";");
                }

                //For each file, we need to reset the target directory for downloading and uploading file.
                if (m_ftpServer != null) {
                    m_ftpServer.addFTPUser(userName, password, userDirectory);
                    m_logWriter.info("Changing home directory:" + userDirectory, false);
                }

                m_logWriter.info("The job is done." + userDirectory, false);
                       
            }

            if (!isPairedEnd) {

                SingleEndCommandExecutor commandExecutor = new SingleEndCommandExecutor();
                for (File file : new File(userDirectory).listFiles()) {
                    if (groupAFiles.indexOf(file.getName()) > -1 || groupBFiles.indexOf(file.getName()) > -1) {
                        if (file.getName().endsWith(".fastq") || file.getName().endsWith(".fq")) {
                            String homeDirectory = userDirectory + file.getName().substring(0, file.getName().indexOf(".")) + m_separator;
                            new File(homeDirectory).mkdirs();
                            File target = new File(homeDirectory, file.getName());
                            fo.setOutputFileName(target.getPath());
                            fo.execute(file.getPath(), "");
                            //FileUtils.copyFile(file, target);
                            //file.delete();
                        }
                    }
                }

                ArrayList<File> fileList = new ArrayList<File>();
                helper.listAllFiles(new File(userDirectory), fileList, true);
                for (File file : fileList) {
                    if (groupAFiles.indexOf(file.getName()) > -1 || groupBFiles.indexOf(file.getName()) > -1) {
                        String homeDirectory = file.getPath().substring(0, file.getPath().indexOf(file.getName()));

                        //For each file, we need to reset the target directory for downloading and uploading file.
                        if (m_ftpServer != null) {
                            m_ftpServer.addFTPUser(userName, password, homeDirectory);
                            System.out.println("Changing home directory:" + homeDirectory);
                        }
                        commandExecutor.setFTPCredential(new FTPCredential(userName, password, homeDirectory));
                        commandExecutor.executeCommand(userDirectory, file.getPath(), indicesArray, systemProperites.getProperty("machineNum", "2"));
                    }
                }

                String annFile = getAnnotationFile(new File(userDirectory));
                if (annFile != null) {
                    ArrayList<String> samFiles = new ArrayList<String>();
                    ArrayList<String> bedFiles = new ArrayList<String>();
                    helper.getAlignmentFileNameList(groupAFileIndexes, groupBFileIndexes, samFiles, bedFiles, indicesArray);
                    commandExecutor.executeSAMMate(annFile, samFiles, bedFiles, groupAFileIndexes, groupBFileIndexes);
                }
                
                fileList = new ArrayList<File>();
                helper.listAllFiles(new File(userDirectory), fileList, false);

                StringBuffer files = new StringBuffer();
                for (File file : fileList) {
                    files.append(m_separator);
                    files.append(file.getPath().substring(userDirectory.length()));
                    files.append(",");
                    files.append(FileUtils.byteCountToDisplaySize(file.length()));
                    files.append(";");
                }


                //For each file, we need to reset the target directory for downloading and uploading file.
                if (m_ftpServer != null) {
                    m_ftpServer.addFTPUser(userName, password, userDirectory);
                    m_logWriter.info("Changing home directory:" + userDirectory, false);
                }
                
                m_logWriter.info("The job is done." + userDirectory, false);

            }
           
            
            Thread.sleep(60*1000);
            
            m_jobStatus.put(userName, true);
            processStatusChecking(message);
            
        } catch (Exception e) {
            System.err.println(e.getMessage());
        }
    }

    private void processStatusChecking(String message) {
        try {
            String strDeletion = message.substring(13);
            m_logWriter.info(message, false);
            String userName = strDeletion.substring(0, strDeletion.indexOf(":"));
            String password = strDeletion.substring(strDeletion.indexOf(":") + 1);
            boolean isSuccess = false;
            String userDirectory = System.getProperty("user.dir") + m_separator + "uploaded"
                    + m_separator + userName + m_separator;

            ArrayList<File> fileList = new ArrayList<File>();
            ActionHelper helper = new ActionHelper(userName);
            helper.listAllFiles(new File(userDirectory), fileList, false);
            
            StringBuffer files = new StringBuffer();
            for (File file : fileList) {
                if (file.getName().endsWith(".blast.pdf"))
                    isSuccess = true;
                
                files.append(m_separator);
                files.append(file.getPath().substring(userDirectory.length()));
                files.append(",");
                files.append(FileUtils.byteCountToDisplaySize(file.length()));
                files.append(";");
            }
            
            if (m_jobStatus.get(userName)){
                if (isSuccess)
                {
                    PrintWriter os = new PrintWriter(m_socket.getOutputStream());
                    os.println("Success:" + files);
                    os.flush();
                    os.close();
                }
                else
                {
                    PrintWriter os = new PrintWriter(m_socket.getOutputStream());
                    os.println("Failed: The job is not over.");
                    os.flush();
                    os.close(); 
                }
            }
            else
            {
                PrintWriter os = new PrintWriter(m_socket.getOutputStream());
                os.println("Processing: The job is still processing. ");
                os.flush();
                os.close();
            }
        } catch (IOException ex) {
            Logger.getLogger(ServerThread.class.getName()).log(Level.SEVERE, null, ex);
        }

    }
        
    private void processFilesDeletion(String message) {
        String strDeletion = message.substring(20);
        String userName = strDeletion.substring(0, strDeletion.indexOf(":"));
        String password = strDeletion.substring(strDeletion.indexOf(":") + 1);

        String userDirectory = System.getProperty("user.dir") + m_separator + "uploaded"
                + m_separator + userName + m_separator;

        m_logWriter.info("Delete-Remote-Files:" + userDirectory, false);

        for (File file : new File(userDirectory).listFiles()) {
            if (!file.getName().endsWith(".log")) {
                delete(file);
            }
        }
    }

    private ArrayList<String> getFileList(String fileList) {
        ArrayList<String> files = new ArrayList<String>();

        StringTokenizer st = new StringTokenizer(fileList, ",");
        while (st.hasMoreTokens()) {
            String file = st.nextToken();
            files.add(file);
        }
        return files;
    }

    public void destroy() {
        try {
            m_socket.close();
            m_ftpServer.stopFTPServer();
        } catch (IOException ex) {
            Logger.getLogger(ServerThread.class.getName()).log(Level.SEVERE, null, ex);
        }
    }

    private String getAnnotationFile(File folder) {
        File[] listOfFiles = folder.listFiles();
        for (int i = 0; i < listOfFiles.length; i++) {
            if (listOfFiles[i].isFile()) {
                String fileName = listOfFiles[i].getName();
                if (fileName.endsWith(".gtf") || fileName.endsWith(".gff")
                        || fileName.endsWith(".ann") || fileName.endsWith(".seq")) {
                    return (listOfFiles[i].getPath());
                }
            }
        }

        return null;
    }

    public void delete(File file) {
        if (file.isDirectory()) {
            File[] files = file.listFiles();
            if (files != null) {
                for (File f : files) {
                    delete(f);
                }
            }
        }
        file.delete();
    }
}
package uno.cs.genomics.group.action;
/*
 * To change this template, choose Tools | Templates
 * and open the template in the editor.
 */

/**
 *
 * @author Guorong
 */
import java.io.*;
import java.net.*;

public class SocketServer {

    private static SocketServer m_instance = null;

    private SocketServer() {
    }

    public synchronized static SocketServer getInstance() {
        if (m_instance == null) {
            m_instance = new SocketServer();
            m_instance.startSocketServer();
        }
        return m_instance;
    }

    public void startSocketServer() {
        ServerSocket serverSocket = null;
        boolean listening = true;

        try {
            serverSocket = new ServerSocket(14444);

            while (listening) {
                new ServerThread(serverSocket.accept()).start();
            }
            serverSocket.close();

        } catch (IOException e) {
            System.err.println("could not listen on port");
            System.exit(-1);
        }
    }
}package uno.cs.genomics.group.alignment;

import java.util.HashMap;
import java.util.Iterator;
import java.util.Set;
import java.util.StringTokenizer;
import java.util.Vector;

import uno.cs.genomics.group.ui.Startup;

public class AlignmentHelper
{
	public HashMap<String, Vector<String>> getAnnotationTable(HashMap<String, HashMap<String, Gene>> chromosome)
	{
		HashMap<String, Vector<String>> annoTable = new HashMap<String, Vector<String>>();
		if (chromosome != null)
		{
			Set<String> keySet = chromosome.keySet();
			Iterator<String> itChromosome = keySet.iterator();

			while (itChromosome.hasNext())
			{
				String chromName = itChromosome.next();
				HashMap<String, Gene> genes = chromosome.get(chromName);

				Set<String> keys = genes.keySet();
				Iterator<String> itGene = keys.iterator();
				while (itGene.hasNext())
				{
					String geneID = itGene.next();
					Gene gene = genes.get(geneID);
					
					if (gene.m_transcriptList != null && !gene.m_transcriptList.isEmpty())
					{
						for (int index = 0; index < gene.m_transcriptList.size(); index ++)
						{
							String exonStarts = "";
							String exonEnds = "";
							Transcript transcript = gene.m_transcriptList.get(index);
							Vector<String> geneAnno = new Vector<String>();
							geneAnno.add(chromName);
							geneAnno.add(gene.m_geneName);
							geneAnno.add(gene.m_geneID);
							geneAnno.add(transcript.m_transcriptID);
							geneAnno.add(gene.m_strand);
	
							if (transcript.m_exonList != null)
							{
								for (int i = 0; i < transcript.m_exonList.size(); i++)
								{
									Exon exon = transcript.m_exonList.get(i);
									exonStarts = exonStarts.concat(String.valueOf(exon.m_locationStart) + ",");
									exonEnds = exonEnds.concat(String.valueOf(exon.m_locationEnd) + ",");
								}
							}
							else
							{
								for (int i = 0; i < gene.m_exonStarts.size(); i++)
								{
									exonStarts = gene.m_exonStarts.get(i) + ",";
									exonEnds = gene.m_exonEnds.get(i) + ",";
								}
							}
							
							geneAnno.add(exonStarts);
							geneAnno.add(exonEnds);
							String key = chromName + gene.m_strand + geneID + gene.m_strand + transcript.m_transcriptID;
							annoTable.put(key, geneAnno);
						}
					}
					else
					{
						String exonStarts = "";
						String exonEnds = "";

						Vector<String> geneAnno = new Vector<String>();
						geneAnno.add(chromName);
						geneAnno.add(gene.m_geneName);
						// The following is to fill out the column of the transcript name;
						geneAnno.add(gene.m_geneID);
						geneAnno.add(gene.m_geneID);
						geneAnno.add(gene.m_strand);

						for (int i = 0; i < gene.m_exonStarts.size(); i++)
						{
							exonStarts = exonStarts.concat(String.valueOf(gene.m_exonStarts.get(i)) + ",");
							exonEnds = exonEnds.concat(String.valueOf(gene.m_exonEnds.get(i)) + ",");
						}

						geneAnno.add(exonStarts);
						geneAnno.add(exonEnds);

						annoTable.put(chromName + geneID, geneAnno);
					}
				}
			}
		}

		return annoTable;
	}
	
	public String getTypeName(String description, String type)
	{
		StringTokenizer st = new StringTokenizer(description, ";");
		String stringValue = null;
		while (st.hasMoreTokens())
		{
			stringValue = st.nextToken();
			
			if (type.equalsIgnoreCase("ParentID")
					&& (stringValue.indexOf("PARENT") > -1 || stringValue.indexOf("Parent") > -1))
			{
				int index = stringValue.indexOf("PARENT");
				if (index < 0)
					index = stringValue.indexOf("Parent");
				
				return stringValue.substring(index + 7);
			}
			
			if (type.equalsIgnoreCase("ID")&& stringValue.indexOf("ID") > -1)
			{
				return stringValue.substring(stringValue.indexOf("ID") + 3);
			}
			
			if (type.equalsIgnoreCase("exonID")&& stringValue.indexOf("ID=exon:") > -1)
			{
				return stringValue.substring(stringValue.indexOf("ID=exon:") + 8);
			}
			
			if (type.equalsIgnoreCase("product")&& stringValue.indexOf("product=") > -1)
			{
				return stringValue.substring(stringValue.indexOf("product=") + 8);
			}
			
			/*
			 * The following is to parse GTF file
			 */
			if (type.equalsIgnoreCase("geneID")&& stringValue.indexOf("gene_id") > -1)
			{
				return stringValue.substring(stringValue.indexOf("gene_id") + 9, stringValue.length()-1);
			}
			
			if (type.equalsIgnoreCase("transcriptID")&& stringValue.indexOf("transcript_id") > -1)
			{
				return stringValue.substring(stringValue.indexOf("transcript_id") + 15, stringValue.length()-1);
			}
			
			if (type.equalsIgnoreCase("geneName")&& stringValue.indexOf("gene_name") > -1)
			{
				return stringValue.substring(stringValue.indexOf("gene_name") + 11, stringValue.length()-1);
			}
			
			if (type.equalsIgnoreCase("transcriptName")&& stringValue.indexOf("transcript_name") > -1)
			{
				return stringValue.substring(stringValue.indexOf("transcript_name") + 17, stringValue.length()-1);
			}
		}
		
		return null;
	}
	
	public static void main(String[] args)
	{
		AlignmentHelper help = new AlignmentHelper();
		String ID = help.getTypeName("gene_id \"POU2AF1\"; transcript_id \"POU2AF1\"; ", "transcriptID");
		System.out.println(ID);
	}
}
/** 
 *
 * $Author: Guorong Xu
 * $Revision: 1.0
 * $Date: 2011/1/20 
 *
 * This file is part of SAMMate.
 * Copyright (C) 2008-2011 Guorong Xu, All Rights Reserved. 
 * 
*/

package uno.cs.genomics.group.alignment;

import java.io.BufferedReader;
import java.io.FileReader;
import java.util.HashMap;
import java.util.Iterator;
import java.util.Set;
import java.util.StringTokenizer;

import uno.cs.genomics.group.properties.SystemProperties;

public class AlignmentUtil 
{
	public int[][] getRead(int[][] reads, int startPosition)
	{
		int startLocation = 0;
		int endLocation = reads[0].length - 1;
		int location = reads[0].length/2;
		int[][] ret = new int[3][1];
		
		if (reads[0][startLocation] == startPosition )
		{
			ret[0][0] = reads[0][startLocation];
			ret[1][0] = reads[1][startLocation];
			
			if (reads.length == 2)
				ret[2][0] = SystemProperties.getInstance().getProperty("SAM_Read_Length", 0);
			else if (reads.length == 3)
				ret[2][0] = reads[2][startLocation];
			
			return ret;
		}
		else if (reads[0][endLocation] == startPosition )
		{
			ret[0][0] = reads[0][endLocation];
			ret[1][0] = reads[1][endLocation];
			
			if (reads.length == 2)
				ret[2][0] = SystemProperties.getInstance().getProperty("SAM_Read_Length", 0);
			else if (reads.length == 3)
				ret[2][0] = reads[2][endLocation];
			
			return ret;
		}
		
		// Binary search for the specific start position.
		while(reads[0][location] != startPosition)
		{
			if (reads[0][location] > startPosition)
				endLocation = location;
			else if (reads[0][location] < startPosition)
				startLocation = location;
			
			if (location == (startLocation + endLocation)/2)
			{
				if (reads[0][location] != startPosition)
					return null;
				else
					break;
			}
			else
				location = (startLocation + endLocation)/2;
		}
		
		ret[0][0] = reads[0][location];
		ret[1][0] = reads[1][location];
		
		if (reads.length == 2)
			ret[2][0] = SystemProperties.getInstance().getProperty("SAM_Read_Length", 0);
		else if (reads.length == 3)
			ret[2][0] = reads[2][location];
		
		return ret;
	}
	
	public int getIndex(int[] dataArray, int position, boolean isHead)
	{
		int startLocation = 0;
		int endLocation = dataArray.length - 1;
		int location = dataArray.length/2;
		
		// Binary search for the specific start position.
		while(dataArray[location] != position)
		{
			if (dataArray[location] > position)
				endLocation = location;
			else if (dataArray[location] < position)
				startLocation = location;
			
			if (location == (startLocation + endLocation)/2)
			{
				if (dataArray[location] == position)
					return location;
				
				if (isHead && dataArray[location] < position)
					return endLocation;
								
				if (isHead && dataArray[location] > position)
					return startLocation;

				if (!isHead && dataArray[location] > position)
					return startLocation;

				if (!isHead && dataArray[location] < position)
					return endLocation;
			}
			else
				location = (startLocation + endLocation)/2;
		}
		
		return location;
	}
	
	public void sort(int[][] s) 
	{
		if (s ==null || s.length==0)
		{
			return;
		}

		quicksort(s, 0, 0, s[0].length - 1);
	}

	private void quicksort(int[][] s, int rowNum, int low, int high) 
	{
		int i = low, j = high;
		int pivot = s[rowNum][low + (high-low)/2];


		while (i <= j) 
		{
			while (s[rowNum][i] < pivot) 
				i++;

			while (s[rowNum][j] > pivot) 
				j--;
			
			if (i <= j) {
				exchange(s, i, j);
				i++;
				j--;
			}
		}
		// Recursion
		if (low < j)
			quicksort(s, rowNum, low, j);
		if (i < high)
			quicksort(s, rowNum, i, high);
	}

	private void exchange(int[][] s, int i, int j) 
	{
		int ss = 0;
		
		for (int row = 0; row < s.length; row++)
		{
			ss = s[row][i];
			s[row][i] = s[row][j];
			s[row][j] = ss;
		}
	}
	
	public void extractInfo(HashMap<String, int[][]> readsLists, HashMap<String, int[]> coordinateList,
			HashMap<String, int[][]> coverageList)
	{
		try 
		{
			HashMap<String, Integer> counters = new HashMap<String, Integer>();
			Set<String> keySet = readsLists.keySet();
			Iterator<String> itChrom = keySet.iterator();
			while (itChrom.hasNext())
			{
				String chromName = itChrom.next();
				int[][] sortedList = readsLists.get(chromName);
				
				if (sortedList == null && sortedList.length == 0)
					continue;
				
				sort(sortedList);

				int neighbor = sortedList[0][0];
				int count = 1;
	
				// To calculate the total number of unique reads. 
				for (int i = 0; i < sortedList[0].length; i++)
				{
					if (neighbor != sortedList[0][i])
					{
						count++;
						neighbor = sortedList[0][i];
					}
				}
				counters.put(chromName, count);
			}
			
			keySet = readsLists.keySet();
			itChrom = keySet.iterator();
			
			while (itChrom.hasNext())
			{
				String chromName = itChrom.next();
				int[] coordinates = new int[counters.get(chromName)];
				int[][] coverages = new int[2][counters.get(chromName)];
				
				int[][] reads = readsLists.get(chromName);
				int neighbor = reads[0][0];
				
				int count = 0;
				int index = 0;
				
				for (int i = 0; i < reads[0].length; i++)
				{
					if (neighbor == reads[0][i])
						count++;					
					else
					{
						coordinates[index] = neighbor;
						coverages[0][index] = neighbor;
						coverages[1][index] = count;					
						index++;
						count = 1;
						neighbor = reads[0][i];
					}
					
					if (i == reads[0].length - 1)
					{
						coordinates[index] = neighbor;
						coverages[0][index] = neighbor;
						coverages[1][index] = count;
					}
				}
				
				coordinateList.put(chromName, coordinates);
				coverageList.put(chromName, coverages);
			}
		}catch(Exception e)
		{
			e.printStackTrace();
		}
	}
	
	/**
	 * The method is to check if the SAM file is paired-end or not.
	 * @param file
	 * @return paired-end file or not.
	 */
	public boolean preParseFile(String file)
	{
		int maximumLine = 1000; 
		boolean isPaired = false;
		
		try
		{
			String stringLine;
			BufferedReader in = new BufferedReader(new FileReader(file));
			
			int index = 0;
			while ((stringLine = in.readLine()) != null && index < maximumLine)
			{
				StringTokenizer st = new StringTokenizer(stringLine, "\t");
				int column = 0;
				
				if (stringLine.startsWith("@") || stringLine.length() == 0)
					continue;
				
				while (st.hasMoreTokens())
				{
					String stringValue = st.nextToken();
					if (column == 6 && stringValue.equalsIgnoreCase("="))
						isPaired = true;
					if (column == 7 && Integer.valueOf(stringValue) > 0)
						isPaired = true;
					if (column == 9 && stringValue.length() > 0)
						SystemProperties.getInstance().setProperty("SAM_Read_Length",stringValue.length());
					column++;
				}
				index++;
			}

			if (in != null)
				in.close();
		} catch (Exception e)
		{

		}
		return isPaired;
	}
}
/** 
 *
 * $Author: Guorong Xu
 * $Revision: 1.0
 * $Date: 2009/10/03 
 *
 * This file is part of SAMMate.
 * Copyright (C) 2008-2009 Guorong Xu, All Rights Reserved. 
 * 
*/

package uno.cs.genomics.group.alignment;

import java.io.BufferedReader;
import java.io.FileReader;
import java.util.HashMap;
import java.util.StringTokenizer;
import java.util.Vector;

import uno.cs.genomics.group.properties.ChromosomeMap;
import uno.cs.genomics.group.util.LogWriter;

public class AnnotationParser
{
	public HashMap<String, HashMap<String, Gene>> m_chromosome = null;
	private LogWriter m_logWriter = LogWriter.getInstance();
	protected HashMap<String, String> m_chroNamesMap = ChromosomeMap.getInstance().getChromosomeMap();
	
	public void parseFile(String annoFile) throws Exception
	{
		if (m_chromosome == null)
			m_chromosome = new HashMap<String, HashMap<String, Gene>>();
		try
		{
			String stringLine;
			BufferedReader in = new BufferedReader(new FileReader(annoFile));
			while ((stringLine = in.readLine()) != null)
			{
				if (stringLine.startsWith("#"))
					continue;
				processAnnoFile(stringLine);
			}
		} catch (Exception e)
		{
			m_logWriter.error(e.getMessage(), false);
			m_logWriter.error("The annotation file cannot be parsed due to invalid format.", true);
		}
	}

	private void processAnnoFile(String stringLine)
	{
		StringTokenizer st = new StringTokenizer(stringLine, "\t");

		int columnth = 0;
		String chromName = null;
		String geneID = null;
		String transcriptID = null;
		String strand = null;
		int txStart = 0;
		int txEnd = 0;
		String exonStarts = null;
		String exonEnds = null;

		if ((stringLine.length() == 0))
			return;

		while (st.hasMoreTokens())
		{
			String stringValue = st.nextToken();

			switch (columnth)
			{
			case 0:
				geneID = stringValue;
				break;
			case 1:
				transcriptID = stringValue;
				break;
			case 2:
				chromName = stringValue;
				if (m_chroNamesMap != null && m_chroNamesMap.get(chromName) != null)
					chromName = m_chroNamesMap.get(chromName);
				break;
			case 3:
				strand = stringValue;
				break;
			case 4:
				txStart = Integer.valueOf(stringValue);
				break;
			case 5:
				txEnd = Integer.valueOf(stringValue);
				break;
			case 6:
				break;
			case 7:
				break;
			case 8:
				break;
			case 9:
				exonStarts = stringValue;
				break;
			case 10:
				exonEnds = stringValue;
				break;
			default:
				;
			}

			columnth++;
		}

		if (m_chromosome.get(chromName) == null)
		{
			HashMap<String, Gene> genes = new HashMap<String, Gene>();
			m_chromosome.put(chromName, genes);
		}

		HashMap<String, Gene> genes = m_chromosome.get(chromName);
		if (genes != null)
		{
			Gene gene = genes.get(geneID + strand + chromName);
			
			if (gene == null)
			{
				gene = new Gene();
				gene.setChrom(chromName);
				gene.setStrand(strand);
				gene.setGeneID(geneID);
				gene.setGeneName(geneID);
				gene.setName(geneID);
			}
			
			if (gene != null)
			{
				Transcript transcript = null;
				if (gene.getTranscript(transcriptID) != null)
					transcript = gene.getTranscript(transcriptID);
				else
				{
					transcript = new Transcript();
					transcript.setTranscriptName(transcriptID);
					transcript.setTranscriptID(transcriptID);
				} 
				transcript.setExonList(exonStarts, exonEnds);
				transcript.setLocationStart(txStart);
				transcript.setLocationEnd(txEnd);
				
				gene.setExonList(exonStarts, exonEnds);
				gene.setTxStart(txStart);
				gene.setTxEnd(txEnd);
				gene.addTranscript(transcript);
			}
	
			if (genes != null)
				genes.put(geneID + strand + chromName, gene);	
		}
	}

	public HashMap<String, Vector<String>> getAnnotationTable()
	{
		AlignmentHelper helper = new AlignmentHelper();
		return helper.getAnnotationTable(m_chromosome);
	}
}
package uno.cs.genomics.group.alignment;

import java.io.BufferedReader;
import java.io.File;
import java.io.FileReader;
import java.util.HashMap;
import java.util.Iterator;
import java.util.Set;
import java.util.StringTokenizer;

import net.sf.picard.io.IoUtil;
import net.sf.samtools.Cigar;
import net.sf.samtools.SAMFileHeader;
import net.sf.samtools.SAMFileReader;
import net.sf.samtools.SAMRecord;
import uno.cs.genomics.group.alignment.BamParser.AlignmentStatus;
import uno.cs.genomics.group.alignment.BamParser.PfStatus;
import uno.cs.genomics.group.util.StrandHelper;

public class BAMJunctionParser extends BedParser
{
	public static enum AlignmentStatus{	Aligned, Unaligned, All }
	public static enum PfStatus{PF, NonPF, All}

	public AlignmentStatus ALIGNMENT_STATUS = AlignmentStatus.All;
	public PfStatus PF_STATUS = PfStatus.All;
	
	public void parseFile(String fileName, HashMap<String, HashMap<String, Gene>> chromosome) throws Exception
	{
		try
		{
			File file = new File(fileName);

			HashMap<String, Integer> counters = new HashMap<String, Integer>();
			HashMap<String, int[][]> readsLists = new HashMap<String, int[][]>();
			
			if (m_bedCoordinates == null && m_bedCoverages == null)
			{
				m_bedCoordinates = new HashMap<String, int[]>();
				m_bedCoverages = new HashMap<String, int[][]>();
			}
			
			// To scan the SAM file to get total number of reads on each chromosome.
			IoUtil.assertFileIsReadable(file);
			SAMFileReader in = new SAMFileReader(file);
			SAMFileHeader header = in.getFileHeader();

			for (SAMRecord rec : in)
			{
				if (System.out.checkError()){}

				if (this.ALIGNMENT_STATUS == AlignmentStatus.Aligned && rec.getReadUnmappedFlag())
					continue;
				if (this.ALIGNMENT_STATUS == AlignmentStatus.Unaligned && !rec.getReadUnmappedFlag())
					continue;

				if (this.PF_STATUS == PfStatus.PF && rec.getReadFailsVendorQualityCheckFlag())
					continue;
				if (this.PF_STATUS == PfStatus.NonPF && !rec.getReadFailsVendorQualityCheckFlag())
					continue;
				
				processSAMRecord(rec, counters, null);
			}
			
			// To initiate the arrays according to the size of arrays. 
			Set<String> keySet = counters.keySet();
			Iterator<String> itChrom = keySet.iterator();
			while (itChrom.hasNext())
			{
				String chromName = itChrom.next();
				readsLists.put(chromName, new int[3][counters.get(chromName) * 2]);
				counters.put(chromName, 0);
			}
			
			// To read the BAM file and extract the read information
			in = new SAMFileReader(file);
			header = in.getFileHeader();

			for (SAMRecord rec : in)
			{
				if (System.out.checkError()){}

				if (this.ALIGNMENT_STATUS == AlignmentStatus.Aligned && rec.getReadUnmappedFlag())
					continue;
				if (this.ALIGNMENT_STATUS == AlignmentStatus.Unaligned && !rec.getReadUnmappedFlag())
					continue;

				if (this.PF_STATUS == PfStatus.PF && rec.getReadFailsVendorQualityCheckFlag())
					continue;
				if (this.PF_STATUS == PfStatus.NonPF && !rec.getReadFailsVendorQualityCheckFlag())
					continue;
				
				processSAMRecord(rec, counters, readsLists);
			}
		} catch (Exception e)
		{
			m_logWriter.error(e.getMessage(), false);
			m_logWriter.error("The BAM file cannot be parsed due to invalid format.", true);
		}
		m_logWriter.info("The total count of short reads mapped on junction in the BAM file (" + fileName + ") is: " + m_totalReadsNum, true);
	}

	private void processSAMRecord(SAMRecord rec, HashMap<String, Integer> counters, 
			HashMap<String, int[][]> readsLists)
	{
		String chromName = rec.getReferenceName();
		Cigar cigar = rec.getCigar();
		//Mate Reference sequence Name;
                int flags = rec.getFlags();
		String mrnm = rec.getMateReferenceName();
		int startPosition = rec.getAlignmentStart();
		int matePosition = rec.getMateAlignmentStart();
		boolean isPaired = rec.getReadPairedFlag();

		if (isPaired && (!mrnm.equalsIgnoreCase(chromName) || matePosition == 0))
			return;
		
		if (rec.getCigarLength() < 2)
			return;
		
		/**
		 * if readsLists is null, the method is only to 
		 * count the total number of short reads on each chromosome. 
		 */
		if (readsLists == null)
		{
			if (counters.containsKey(chromName))
				counters.put(chromName, counters.get(chromName) + 1);
			else
				counters.put(chromName, 1);
			
			return;
		}
                
                if (StrandHelper.getInstance().isForwardStrand(Integer.toString(flags)) == 16) {
                    startPosition = - startPosition;
                    matePosition = - matePosition;
                }
		
		m_totalReadsNum++;
		
		int length1 = cigar.getCigarElement(0).getLength();
		int skippedRegion = cigar.getCigarElement(1).getLength();
		int length2 = cigar.getCigarElement(2).getLength();
		
		if (readsLists.get(chromName) == null)
		{
			// We need to multiply 2 due to 2 segments in each junction.
			readsLists.put(chromName, new int[3][counters.get(chromName) * 2]);
			int[][] readsList = readsLists.get(chromName);
			readsList[0][0] = startPosition;
			readsList[1][0] = 1;
			readsList[2][0] = length1;
			
			readsList[0][1] = startPosition + length1 + skippedRegion;
			readsList[1][1] = 1;
			readsList[2][1] = length2;
			counters.put(chromName, 2);
		}
		else
		{
			int[][] readsList = readsLists.get(chromName);
			readsList[0][counters.get(chromName)] = startPosition;
			readsList[1][counters.get(chromName)] = 1;
			readsList[2][counters.get(chromName)] = length1;
			
			readsList[0][counters.get(chromName)+1] = startPosition + length1 + skippedRegion;
			readsList[1][counters.get(chromName)+1] = 1;
			readsList[2][counters.get(chromName)+1] = length2;
			counters.put(chromName, counters.get(chromName)+2);
		}

		HashMap<String, Gene> genes = m_chromosome.get(chromName);
		if (genes == null)
			return;
		Set<String> keys = genes.keySet();
		Iterator<String> itGene = keys.iterator();
		while (itGene.hasNext())
		{
			String geneID = itGene.next();
			Gene gene = genes.get(geneID);
			if (gene != null && gene.withinExons(startPosition) && gene.withinExons(startPosition + length1 + skippedRegion))
			{
				gene.m_copies += 1;
				m_readsNumOnJunction += 1;
				return;
			}
		}
	}
}
package uno.cs.genomics.group.alignment;

import java.io.File;
import java.util.ArrayList;
import java.util.Arrays;
import java.util.Collections;
import java.util.Comparator;
import java.util.HashMap;
import java.util.Iterator;
import java.util.List;
import java.util.Set;

import uno.cs.genomics.group.properties.ChromosomeMap;
import uno.cs.genomics.group.properties.SystemProperties;
import uno.cs.genomics.group.properties.UserProperties;
import uno.cs.genomics.group.util.LogWriter;

import net.sf.picard.io.IoUtil;
import net.sf.samtools.Cigar;
import net.sf.samtools.SAMFileHeader;
import net.sf.samtools.SAMFileReader;
import net.sf.samtools.SAMRecord;
import uno.cs.genomics.group.util.StrandHelper;

public class BamParser {

    public boolean m_enableSAMJunction = UserProperties.getInstance().getProperty("enableSAMJunction", false);

    public static enum AlignmentStatus {

        Aligned, Unaligned, All
    }

    public static enum PfStatus {

        PF, NonPF, All
    }
    public AlignmentStatus ALIGNMENT_STATUS = AlignmentStatus.All;
    public PfStatus PF_STATUS = PfStatus.All;
    public HashMap<String, HashMap<String, Gene>> m_chromosome = null;
    public HashMap<String, String> m_unmappedChromosome = null;
    public HashMap<String, int[]> m_samCoordinates = null;
    public HashMap<String, int[][]> m_samCoverages = null;
    HashMap<String, String> m_chromosomeNameMap = ChromosomeMap.getInstance().getChromosomeMap();
    protected int m_readsNumOnExon = 0;
    protected int m_readsNumOnIntron = 0;
    protected int m_readsNumOnIntergenic = 0;
    protected int m_totalReadsNum = 0;
    protected int m_totalNotBothUnpappedReadsNum = 0;
    protected int m_totalBothUnmappedReadsNum = 0;
    protected int m_totalSameStrandReadsNum = 0;
    protected int m_totalNotSameStrandReadsNum = 0;
    protected boolean m_hasJunctionReads = false;
    private LogWriter m_logWriter = LogWriter.getInstance();
    private AlignmentUtil m_util = new AlignmentUtil();
    private boolean m_isPairedEnd = false;

    public void parseFile(String samFile) {
        File file = new File(samFile);

        if (m_samCoordinates == null && m_samCoverages == null) {
            m_samCoordinates = new HashMap<String, int[]>();
            m_samCoverages = new HashMap<String, int[][]>();
        }

        HashMap<String, Integer> counters = new HashMap<String, Integer>();

        // To scan the SAM file to get total number of reads on each chromosome.
        IoUtil.assertFileIsReadable(file);
        SAMFileReader in = new SAMFileReader(file);
        SAMFileHeader header = in.getFileHeader();

        for (SAMRecord rec : in) {
            if (System.out.checkError()) {
            }

            if (this.ALIGNMENT_STATUS == AlignmentStatus.Aligned && rec.getReadUnmappedFlag()) {
                continue;
            }
            if (this.ALIGNMENT_STATUS == AlignmentStatus.Unaligned && !rec.getReadUnmappedFlag()) {
                continue;
            }

            if (this.PF_STATUS == PfStatus.PF && rec.getReadFailsVendorQualityCheckFlag()) {
                continue;
            }
            if (this.PF_STATUS == PfStatus.NonPF && !rec.getReadFailsVendorQualityCheckFlag()) {
                continue;
            }

            processSAMRecord(rec, counters, null);
        }

        // To initiate the arrays according to the size of arrays. 
        HashMap<String, int[][]> readsLists = new HashMap<String, int[][]>();
        Set<String> keySet = counters.keySet();
        Iterator<String> itChrom = keySet.iterator();
        while (itChrom.hasNext()) {
            String chromName = itChrom.next();
            readsLists.put(chromName, new int[2][counters.get(chromName)]);
            counters.put(chromName, 0);
        }

        // To read the BAM file and extract the read information
        in = new SAMFileReader(file);
        header = in.getFileHeader();

        for (SAMRecord rec : in) {
            if (System.out.checkError()) {
            }

            if (this.ALIGNMENT_STATUS == AlignmentStatus.Aligned && rec.getReadUnmappedFlag()) {
                continue;
            }
            if (this.ALIGNMENT_STATUS == AlignmentStatus.Unaligned && !rec.getReadUnmappedFlag()) {
                continue;
            }

            if (this.PF_STATUS == PfStatus.PF && rec.getReadFailsVendorQualityCheckFlag()) {
                continue;
            }
            if (this.PF_STATUS == PfStatus.NonPF && !rec.getReadFailsVendorQualityCheckFlag()) {
                continue;
            }

            processSAMRecord(rec, counters, readsLists);
        }

        // To extract read information and save to m_coordinates and m_coverages;
        m_util.extractInfo(readsLists, m_samCoordinates, m_samCoverages);

        m_logWriter.info("The total count of short reads in the BAM file (" + file + ") is: " + m_totalReadsNum, true);
        if (m_isPairedEnd) {
            m_logWriter.info("The total count of not both unmapped short reads in the SAM file (" + file + ") is: " + m_totalNotBothUnpappedReadsNum, true);
            m_logWriter.info("The total count of both unmapped short reads in the SAM file (" + file + ") is: " + m_totalBothUnmappedReadsNum, true);
            m_logWriter.info("The total count of not mapped on the same strand short reads in the SAM file (" + file + ") is: " + m_totalNotSameStrandReadsNum, true);
            m_logWriter.info("The total count of mapped on the same strand short reads in the SAM file (" + file + ") is: " + m_totalSameStrandReadsNum, true);
        }


        // After parsing the BAM file, we need to update the copies of all genes.
        updateGenes();
    }

    private void processSAMRecord(SAMRecord rec, HashMap<String, Integer> counters,
            HashMap<String, int[][]> readsLists) {
        String chromName = rec.getReferenceName();
        Cigar cigar = rec.getCigar();
        String readID = rec.getReadName();
        //Mate Reference sequence Name;
        String mrnm = rec.getMateReferenceName();
        int flags = rec.getFlags();
        int startPosition = rec.getAlignmentStart();
        int matePosition = rec.getMateAlignmentStart();
        int length = rec.getReadLength();
        m_isPairedEnd = rec.getReadPairedFlag();

        if (cigar.numCigarElements() >= 3 && m_enableSAMJunction) {
            m_hasJunctionReads = true;
            return;
        }

        if (m_isPairedEnd && (!mrnm.equalsIgnoreCase(chromName) || matePosition == 0)) {
            return;
        }

        if (StrandHelper.getInstance().isForwardStrand(Integer.toString(flags)) == 16) {
            startPosition = -startPosition;
            matePosition = -matePosition;
        }

        if (m_isPairedEnd) {
            boolean allowNotBothUnmappedReads = SystemProperties.getInstance().getProperty("allowNotBothUnmappedReads", false);
            boolean allowNotSameStrandReads = SystemProperties.getInstance().getProperty("allowNotBothUnmappedReads", false);
            
            if (StrandHelper.getInstance().getCategory(Integer.toString(flags)) == 1) {
                m_totalNotBothUnpappedReadsNum++;
                if (!allowNotBothUnmappedReads)
                    return;
            }
            if (StrandHelper.getInstance().getCategory(Integer.toString(flags)) == 2) {
                m_totalBothUnmappedReadsNum++;
                return;
            }
            if (StrandHelper.getInstance().getCategory(Integer.toString(flags)) == 3) {
                m_totalNotSameStrandReadsNum++;
                if (!allowNotSameStrandReads)
                    return;
            }
            if (StrandHelper.getInstance().getCategory(Integer.toString(flags)) == 4) {
                m_totalSameStrandReadsNum++;
            }
        }

        if (length > 0) {
            SystemProperties.getInstance().setProperty("SAM_Read_Length", length);
        }

        if (m_chromosome != null && m_chromosome.get(chromName) == null) {
            if (m_unmappedChromosome == null) {
                m_unmappedChromosome = new HashMap<String, String>();
            }

            if (!m_unmappedChromosome.containsKey(chromName)) {
                m_unmappedChromosome.put(chromName, chromName);

                m_logWriter.warn("Chromosome " + chromName + " is not in the annotation file.", false);
            }

            return;
        }

        /**
         * if readsLists is null, the method is only to 
         * count the total number of short reads on each chromosome. 
         */
        if (readsLists == null) {
            if (counters.containsKey(chromName)) {
                counters.put(chromName, counters.get(chromName) + 1);
            } else {
                counters.put(chromName, 1);
            }

            return;
        }

        m_totalReadsNum++;

        if (readsLists.get(chromName) == null) {
            readsLists.put(chromName, new int[2][counters.get(chromName)]);
            int[][] readsList = readsLists.get(chromName);
            readsList[0][0] = startPosition;
            readsList[1][0] = 1;
            counters.put(chromName, 1);
        } else {
            int[][] readsList = readsLists.get(chromName);
            readsList[0][counters.get(chromName)] = startPosition;
            readsList[1][counters.get(chromName)] = 1;
            counters.put(chromName, counters.get(chromName) + 1);
        }
    }

    private void updateGenes() {
        try {
            Set<String> keySet = m_chromosome.keySet();
            Iterator<String> itChrom = keySet.iterator();
            while (itChrom.hasNext()) {
                String chromName = itChrom.next();
                int[] coordinates = m_samCoordinates.get(chromName);
                int[][] reads = m_samCoverages.get(chromName);
                HashMap<String, Gene> genes = m_chromosome.get(chromName);

                if (genes == null) {
                    if (m_unmappedChromosome == null) {
                        m_unmappedChromosome = new HashMap<String, String>();
                    }

                    if (!m_unmappedChromosome.containsKey(chromName)) {
                        m_unmappedChromosome.put(chromName, chromName);

                        m_logWriter.warn("Chromosome " + chromName + " is not in the annotation file.", false);
                    }

                    continue;
                }

                if (coordinates == null || reads == null) {
                    continue;
                }

                Arrays.sort(coordinates);

                int coordinateIndex = 0;
                int geneListIndex = 0;
                Comparator<Object> HOT_ITEM = new GeneComparator();
                List<Gene> sortedGenesList = new ArrayList<Gene>();
                sortedGenesList.addAll(genes.values());
                Collections.sort(sortedGenesList, HOT_ITEM);

                while (geneListIndex < sortedGenesList.size()) {
                    Gene gene = sortedGenesList.get(geneListIndex);
                    int startPosition = coordinates[coordinateIndex];
                    if (startPosition > gene.m_txEnd) {
                        coordinateIndex = 0;
                    }

                    while (coordinateIndex < coordinates.length) {
                        startPosition = coordinates[coordinateIndex];
                        int[][] read = m_util.getRead(reads, startPosition);

                        if (gene.withinExons(startPosition)) {
                            m_readsNumOnExon += read[1][0];
                            gene.m_copies += read[1][0];
                        }

                        if (gene.withinIntrons(startPosition)) {
                            m_readsNumOnIntron += read[1][0];
                        }

                        coordinateIndex++;

                        if (startPosition > gene.m_txEnd) {
                            break;
                        }
                    }

                    if (coordinateIndex >= coordinates.length) {
                        coordinateIndex = 0;
                    }

                    geneListIndex++;
                }
            }
        } catch (Exception e) {
            e.printStackTrace();
        }
    }

    public void setChromosome(HashMap<String, HashMap<String, Gene>> chromosome) {
        m_chromosome = chromosome;
    }

    public void setCoverageParameters(HashMap<String, int[]> coordinates,
            HashMap<String, int[][]> coverages) {
        m_samCoordinates = coordinates;
        m_samCoverages = coverages;
    }

    public HashMap<String, int[]> getCoordinatesMap() {
        return m_samCoordinates;
    }

    public HashMap<String, int[][]> getCoveragesMap() {
        return m_samCoverages;
    }

    public int getReadsNumOnExon() {
        return m_readsNumOnExon;
    }

    public int getReadsNumOnIntron() {
        return m_readsNumOnIntron;
    }

    public int getReadsNumOnIntergenic() {
        m_readsNumOnIntergenic = m_totalReadsNum - (m_readsNumOnIntron + m_readsNumOnExon);

        if (m_readsNumOnIntergenic < 0) {
            return 0;
        }

        return m_readsNumOnIntergenic;
    }

    public int getTotalReadsNum() {
        return m_totalReadsNum;
    }

    public boolean getHasJunctionReads() {
        return m_hasJunctionReads;
    }

    public static void main(final String[] args) {
        String samFile = "E:\\WorkSpace\\eclipse_swt\\workspace\\SAMMate\\example\\Example Data\\sample.bam";
        //String samFile = "E:\\WorkSpace\\eclipse_java\\workspace\\picard\\testdata\\net\\sf\\picard\\sam\\unmapped.sam";

        BamParser BP = new BamParser();
        BP.parseFile(samFile);
    }
}
/** 
 *
 * $Author: Guorong Xu
 * $Revision: 1.0
 * $Date: 2009/10/03 
 *
 * This file is part of SAMMate.
 * Copyright (C) 2008-2009 Guorong Xu, All Rights Reserved. 
 * 
*/

package uno.cs.genomics.group.alignment;

import java.io.BufferedReader;
import java.io.FileReader;
import java.util.ArrayList;
import java.util.Arrays;
import java.util.HashMap;
import java.util.Iterator;
import java.util.Set;
import java.util.StringTokenizer;

import uno.cs.genomics.group.properties.ChromosomeMap;
import uno.cs.genomics.group.util.LogWriter;
import uno.cs.genomics.group.util.StrandHelper;

public class BedParser
{
	public HashMap<String, HashMap<String, Gene>> m_chromosome = null;
	public HashMap<String, int[]> m_bedCoordinates = null;
	public HashMap<String, int[][]> m_bedCoverages = null;
	public HashMap<String, String> m_chromosomeNameMap = ChromosomeMap.getInstance().getChromosomeMap();

	protected int m_readsNumOnJunction = 0;
	protected int m_totalReadsNum = 0;
	
	protected LogWriter m_logWriter = LogWriter.getInstance();
	protected AlignmentUtil m_util = new AlignmentUtil();

	public void parseFile(String file, HashMap<String, HashMap<String, Gene>> chromosome) throws Exception
	{
		try
		{
			String stringLine;
			BufferedReader in = new BufferedReader(new FileReader(file));
			HashMap<String, Integer> counters = new HashMap<String, Integer>();
			HashMap<String, int[][]> readsLists = new HashMap<String, int[][]>();
			
			if (m_bedCoordinates == null && m_bedCoverages == null)
			{
				m_bedCoordinates = new HashMap<String, int[]>();
				m_bedCoverages = new HashMap<String, int[][]>();
			}
			
			// To scan the BED file to get total number of reads on each chromosome.
			while ((stringLine = in.readLine()) != null)
				processBedFile(stringLine, counters, null);
			
			in = new BufferedReader(new FileReader(file));
			
			// To read the BED file and extract the read information
			while ((stringLine = in.readLine()) != null)
				processBedFile(stringLine, counters, readsLists);
			
			// To extract read information and save to m_coordinates and m_coverages;
			m_util.extractInfo(readsLists, m_bedCoordinates, m_bedCoverages);
			
			readsLists = null;
			
			if (in != null)
				in.close();
		} catch (Exception e)
		{
			m_logWriter.error(e.getMessage(), false);
			m_logWriter.error("The Bed file cannot be parsed due to invalid format.", true);
		}
		m_logWriter.info("The total count of short reads in the BED file (" + file + ") is: " + m_totalReadsNum, true);
	}

	private void processBedFile(String stringLine, HashMap<String, Integer> counters, 
			HashMap<String, int[][]> readsLists)
	{
		StringTokenizer st = new StringTokenizer(stringLine, "\t");

		int columnth = 0;
		String chromName = null;
		int startPosition = 0;
		int endPosition = 0;
		int expressionValue = 0;
		String strand = "";
		int totalLength = 0;
		int length1 = 0;
		int length2 = 0;

		if ((stringLine.length() == 0) || stringLine.contains("track"))
			return;

		while (st.hasMoreTokens())
		{
			String stringValue = st.nextToken();

			switch (columnth)
			{
			case 0:
				chromName = stringValue;
				if (m_chromosomeNameMap!= null && m_chromosomeNameMap.get(chromName) != null)
					chromName = m_chromosomeNameMap.get(chromName);
				
				if (readsLists != null)
					break;
				
				if (counters.containsKey(chromName))
					counters.put(chromName, counters.get(chromName) + 1);
				else
					counters.put(chromName, 1);
				return;
			case 1:
				startPosition = Integer.valueOf(stringValue);
				break;
			case 2:
				endPosition = Integer.valueOf(stringValue);
				break;
			case 4:
				expressionValue = Integer.valueOf(stringValue);
				break;
			case 5:
				strand = stringValue;
				break;
			case 10:
				int index = stringValue.indexOf(",");
				length1 = Integer.valueOf(stringValue.substring(0, index));
				length2 = Integer.valueOf(stringValue.substring(index + 1));
				totalLength = length1 + length2;
			default:
				;
			}

			columnth++;
		}

		/**
		 * if readsLists is null, the method is only to 
		 * count the total number of short reads on each chromosome. 
		 */
		if (readsLists == null)
			return;
		
		m_totalReadsNum += expressionValue;
                
                if (StrandHelper.getInstance().isForwardStrand(strand) == 16) {
                    startPosition = - startPosition;
                    endPosition = - endPosition;
                }
		
		if (readsLists.get(chromName) == null)
		{
			// We need to multiply 2 due to 2 segments in each junction.
			readsLists.put(chromName, new int[3][counters.get(chromName) * 2]);
			int[][] readsList = readsLists.get(chromName);
			readsList[0][0] = startPosition;
			readsList[1][0] = expressionValue;
			readsList[2][0] = length1;
			
			readsList[0][1] = endPosition - length2;
			readsList[1][1] = expressionValue;
			readsList[2][1] = length2;
			counters.put(chromName, 2);
		}
		else
		{
			int[][] readsList = readsLists.get(chromName);
			readsList[0][counters.get(chromName)] = startPosition;
			readsList[1][counters.get(chromName)] = expressionValue;
			readsList[2][counters.get(chromName)] = length1;
			
			readsList[0][counters.get(chromName)+1] = endPosition - length2;
			readsList[1][counters.get(chromName)+1] = expressionValue;
			readsList[2][counters.get(chromName)+1] = length2;
			counters.put(chromName, counters.get(chromName)+2);
		}

		HashMap<String, Gene> genes = m_chromosome.get(chromName);
		if (genes == null)
			return;
		Set<String> keys = genes.keySet();
		Iterator<String> itGene = keys.iterator();
		while (itGene.hasNext())
		{
			String geneID = itGene.next();
			Gene gene = genes.get(geneID);
			if (gene != null && gene.withinExons(startPosition) && gene.withinExons(endPosition))
			{
				gene.m_copies += expressionValue;
				m_readsNumOnJunction += expressionValue;
			}
		}
	}

	
	public void setChromosome(HashMap<String, HashMap<String, Gene>> chromosome)
	{
		m_chromosome = chromosome;
	}

	public void setCoverageParameters(HashMap<String, int[]> coordinates,
			HashMap<String, int[][]> coverages)
	{
		m_bedCoordinates = coordinates;
		m_bedCoverages = coverages;
	}

	public HashMap<String, int[]> getCoordinatesMap()
	{
		return m_bedCoordinates;
	}

	public HashMap<String, int[][]> getCoveragesMap()
	{
		return m_bedCoverages;
	}

	public int getReadsNumOnJunction()
	{
		return m_readsNumOnJunction;
	}
	
	public int getReadsNumOnIntergenic()
	{
		if ((m_totalReadsNum - m_readsNumOnJunction) < 0)
			return 0;
		
		return( m_totalReadsNum - m_readsNumOnJunction);
	}
	
	public int getTotalReadsNum()
	{
		return m_totalReadsNum;
	}
}
/** 
 *
 * $Author: Guorong Xu
 * $Revision: 1.0
 * $Date: 2009/05/03 
 *
 * This file is part of SAMMate.
 * Copyright (C) 2008-2009 Guorong Xu, All Rights Reserved. 
 * 
*/

package uno.cs.genomics.group.alignment;

public class Exon {
	public int m_locationStart;
	public int m_locationEnd;
	public int m_expressionValue = 0;

	public Exon() {

	}

	public void setLocationStart(int locationStart)
	{
		m_locationStart = locationStart;
	}
	
	public void setLocationEnd(int locationEnd)
	{
		m_locationEnd = locationEnd;
	}
	public void setExpressionValue(int expressionValue)
	{
		m_expressionValue = m_expressionValue + expressionValue;
	}

}
package uno.cs.genomics.group.alignment;
/** 
*
* $Author: Guorong Xu
* $Revision: 2.5
* $Date: 2011/03/03 
*
* This file is part of SAMMate.
* Copyright (C) 2008-2011 Guorong Xu, All Rights Reserved. 
* 
*/

import java.io.FileWriter;
import java.util.ArrayList;
import java.util.Collections;
import java.util.Comparator;
import java.util.HashMap;
import java.util.Iterator;
import java.util.List;
import java.util.Set;

public class FormatConvertor 
{
	public static void main(String[] args) throws Exception
	{
		String gbkFile = "D:\\Data\\Erik\\NC_009334.gbk";
		String outputFile = "D:\\Data\\Erik\\NC_009334.bed";
		
		FileWriter filewriter = new FileWriter(outputFile, true);
		GeneBankParser2 gbp = new GeneBankParser2();
		gbp.parseFile(gbkFile);
		
		Set<String> keySet = gbp.m_chromosome.keySet();
		Iterator<String> itChromosome = keySet.iterator();
		while (itChromosome.hasNext()) 
		{
			String chromName = itChromosome.next();
			HashMap<String, Gene> genes = gbp.m_chromosome.get(chromName);
			
			Comparator<Object> HOT_ITEM = new GeneComparator();
			List<Gene> sortedGenesList = new ArrayList<Gene>();
			sortedGenesList.addAll(genes.values());
			Collections.sort(sortedGenesList, HOT_ITEM);
			
			for (int index = 0; index < sortedGenesList.size(); index++)
			{
				Gene gene = sortedGenesList.get(index);
				
				String record = chromName + "\t" + gene.m_txStart + "\t" + gene.m_txEnd 
				 +"\t"+ gene.m_geneName + "\t1000\t" + gene.m_strand + "\t" + gene.m_txStart + "\t" 
				 + gene.m_txEnd + "\t" + "0,0,0" + "\t" + gene.m_exonCount + "\t";
				
				if (gene.m_exonEnds == null || gene.m_exonStarts == null)
				{
					record += (gene.m_txEnd - gene.m_txStart) + "\t";
					record +=  (gene.m_txStart - gene.m_txStart) + "\t";
				}
				else
				{
					if ("+".equalsIgnoreCase(gene.m_strand))
					{
						for (int i = 0; i < gene.m_exonStarts.size(); i++)
							record += (gene.m_exonEnds.get(i) - gene.m_exonStarts.get(i)) + ",";
					}
					else if ("-".equalsIgnoreCase(gene.m_strand))
					{
						for (int i = gene.m_exonStarts.size()-1; i > -1; i--)
							record += (gene.m_exonEnds.get(i) - gene.m_exonStarts.get(i)) + ",";
					}
					
					record = record.substring(0, record.length() - 1) + "\t";
					
					if ("+".equalsIgnoreCase(gene.m_strand))
					{
						for (int i = 0; i < gene.m_exonStarts.size(); i++)
							record +=  (gene.m_exonStarts.get(i) - gene.m_exonStarts.get(0)) + ",";
					}
					else if ("-".equalsIgnoreCase(gene.m_strand))
					{
						for (int i = gene.m_exonStarts.size()-1; i > -1; i--)
							record +=  (gene.m_exonStarts.get(i) - gene.m_exonStarts.get(gene.m_exonStarts.size()-1)) + ",";
					}
					
					record = record.substring(0, record.length() - 1) + "\t";
				}				
				
				filewriter.write(record + "\r\n");			
			}
		}
		filewriter.close();
	}
}
/** 
*
* $Author: Guorong Xu
* $Revision: 2.5
* $Date: 2011/03/17 
*
* This file is part of SAMMate.
* Copyright (C) 2008-2011 Guorong Xu, All Rights Reserved. 
* 
*/

package uno.cs.genomics.group.alignment;

import java.io.BufferedReader;
import java.io.FileReader;
import java.util.ArrayList;
import java.util.HashMap;
import java.util.Iterator;
import java.util.Set;
import java.util.StringTokenizer;
import java.util.Vector;

import uno.cs.genomics.group.properties.ChromosomeMap;
import uno.cs.genomics.group.util.LogWriter;

public class GeneBankParser2
{
	public HashMap<String, HashMap<String, Gene>> m_chromosome = null;
	private LogWriter m_logWriter = LogWriter.getInstance();
	protected HashMap<String, String> m_chroNamesMap = ChromosomeMap.getInstance().getChromosomeMap();
	
	public void parseFile(String gbFile) throws Exception
	{
		String stringLine = "";
		
		if (m_chromosome == null)
			m_chromosome = new HashMap<String, HashMap<String, Gene>>();
		try
		{
			BufferedReader in = new BufferedReader(new FileReader(gbFile));
			ArrayList<String> stringGroup = new ArrayList<String>();
			
			while ((stringLine = in.readLine()) != null)
			{
				if (stringLine.startsWith(">Feature") || stringLine.startsWith("FEATURES"))
					continue;
				
				if (stringLine.indexOf("gene            50723..54176") > -1)
				{
					int i = 1;
					i = i+1;
				}

				if ((stringLine.indexOf("     gene") > -1 || stringLine.indexOf("     CDS") > -1 
						|| stringLine.indexOf("     mRNA") > -1) && stringGroup != null && stringGroup.size() > 0)
				{
					processGBFile(stringGroup);
					stringGroup = new ArrayList<String>(); 
				}
				
				stringGroup.add(stringLine);
			}
		} catch (Exception e)
		{
			m_logWriter.error(stringLine, false);
			m_logWriter.error("The Feature Table file of GeneBank cannot be parsed due to invalid format.", true);
		}
	}

	private void processGBFile(ArrayList<String> stringGroup)
	{
		ArrayList<int[]> coordinates = null;
		String geneName = "";
		String strand = "+";
		String chromosomeName = "";
		
		for (int i = 0; i < stringGroup.size(); i++)
		{
			String stringLine = stringGroup.get(i);

			if (stringLine.indexOf("/gene") > -1)
				geneName = stringLine.substring(stringLine.indexOf("/gene=") + 7, stringLine.length() - 1);
			if (geneName.length() < 1 && stringLine.indexOf("/locus_tag") > -1)
			{
				geneName = stringLine.substring(stringLine.indexOf("/locus_tag=") + 12, stringLine.length() - 1);
				geneName = geneName.substring(geneName.indexOf("_")+1);
			}
			if (stringLine.indexOf("/organism") > -1)
				chromosomeName = stringLine.substring(stringLine.indexOf("/organism=") + 11, stringLine.length() - 1);

			if (stringLine.indexOf("complement(join(") > -1)
			{
				coordinates = getCoordinates(stringLine.substring(stringLine.indexOf("complement(join(") + 16, stringLine.length() - 2));
				strand = "-";
			}
			else if (stringLine.indexOf("join(") > -1)
				coordinates = getCoordinates(stringLine.substring(stringLine.indexOf("join(") + 5, stringLine.length() - 1));
			else if (stringLine.indexOf("gene            complement(") > -1 || 
					stringLine.indexOf("CDS             complement(") > -1)
			{
				coordinates = getCoordinates(stringLine.substring(stringLine.indexOf("complement(") + 11, stringLine.length() - 1));
				strand = "-";
			}
			else if (stringLine.startsWith("     gene") && stringLine.indexOf("gene") > -1)
				coordinates = getCoordinates(stringLine.substring(stringLine.indexOf("     gene") + 21, stringLine.length() - 1));
			else if (stringLine.startsWith("     CDS") && stringLine.indexOf("CDS") > -1)
				coordinates = getCoordinates(stringLine.substring(stringLine.indexOf("     CDS") + 21, stringLine.length() - 1));	
		}

		if (coordinates == null)
			return;
		
		Gene gene = null;
		
		if (m_chromosome.get(chromosomeName) == null)
		{
			HashMap<String, Gene> genes = new HashMap<String, Gene>();
			m_chromosome.put(chromosomeName, genes);
		}

		HashMap<String, Gene> genes = m_chromosome.get(chromosomeName);
		if (genes.get(geneName + strand + chromosomeName) != null)
			gene = genes.get(geneName + strand + chromosomeName);
		else if (genes.get(geneName + strand + chromosomeName) == null)
		{
			gene = new Gene();
			gene.setGeneID(geneName);
			gene.setGeneName(geneName);
			gene.setStrand(strand);
			gene.setChrom(chromosomeName);
		}
		
		for (int j = 0; j < coordinates.size(); j++)
		{
			gene.addExonStart(coordinates.get(j)[0]);
			gene.addExonEnd(coordinates.get(j)[1]);
		}	

		genes.put(geneName + strand + chromosomeName, gene);
	}
	
	private ArrayList<int[]> getCoordinates(String numbers)
	{
		StringTokenizer st = new StringTokenizer(numbers, ",");
		ArrayList<int[]> ret = new ArrayList<int[]>();
		
		int[] positions = new int[2];

		while (st.hasMoreTokens())
		{
			String stringValue = st.nextToken();
			int index = stringValue.indexOf("..");
			
			positions[0] = Integer.valueOf(stringValue.substring(0, index));
			positions[1] = Integer.valueOf(stringValue.substring(index + 2, stringValue.length()));
			ret.add(positions);
		}

		return ret;
	}

	public static void main(String[] args)
	{
		String gbkFile = "D:\\Data\\Erik\\sequence.gb";
		GeneBankParser2 gbp = new GeneBankParser2();
		try
		{
			gbp.parseFile(gbkFile);
		} catch (Exception e)
		{
			e.printStackTrace();
		}
	}

}/** 
*
* $Author: Guorong Xu
* $Revision: 2.5
* $Date: 2011/03/17 
*
* This file is part of SAMMate.
* Copyright (C) 2008-2011 Guorong Xu, All Rights Reserved. 
* 
*/

package uno.cs.genomics.group.alignment;

import java.io.BufferedReader;
import java.io.FileReader;
import java.util.ArrayList;
import java.util.HashMap;
import java.util.StringTokenizer;
import java.util.Vector;

import uno.cs.genomics.group.properties.ChromosomeMap;
import uno.cs.genomics.group.util.LogWriter;

public class GeneBankParser
{
	public HashMap<String, HashMap<String, Gene>> m_chromosome = null;
	private LogWriter m_logWriter = LogWriter.getInstance();
	protected HashMap<String, String> m_chroNamesMap = ChromosomeMap.getInstance().getChromosomeMap();
	protected String m_chromosomeName = "";
	
	public void parseFile(String gbFile) throws Exception
	{
		String stringLine = "";
		
		if (m_chromosome == null)
			m_chromosome = new HashMap<String, HashMap<String, Gene>>();
		try
		{
			BufferedReader in = new BufferedReader(new FileReader(gbFile));
			ArrayList<String> stringGroup = new ArrayList<String>();
			int index = 0;
			
			while ((stringLine = in.readLine()) != null)
			{
				if (stringLine.startsWith(">Feature") || stringLine.startsWith("FEATURES"))
					continue;

				if ((stringLine.indexOf("     gene") > -1 || (stringLine.indexOf("     CDS") > -1)) 
						&& stringGroup != null && stringGroup.size() > 0)
				{
					processGBFile(stringGroup);
					stringGroup = new ArrayList<String>(); 
					index = 0;
				}
				
				// The string line is discontinued by the file format, so we need to 
				// put them together and then to parse.
				if (stringLine.startsWith("                     ") && stringLine.indexOf("..") > -1)
					stringGroup.set(index - 1, stringGroup.get(index - 1) + stringLine.substring(21));
				else
				{
					stringGroup.add(index, stringLine);
					index ++;
				}
			}
		} catch (Exception e)
		{
			m_logWriter.error(stringLine, false);
			m_logWriter.error("The Feature Table file of GeneBank cannot be parsed due to invalid format.", true);
		}
	}

	private void processGBFile(ArrayList<String> stringGroup)
	{
		ArrayList<int[]> geneCoordinates = null;
		ArrayList<int[]> exonCoordinates = null;
		String geneName = "";
		String transcriptName = "";
		String strand = "+";
		int category = 0; // 0 means Gene; 1 means CDS;
		
		for (int i = 0; i < stringGroup.size(); i++)
		{
			String stringLine = stringGroup.get(i);

			if (geneName.length() < 1 && stringLine.indexOf("/gene") > -1)
				geneName = stringLine.substring(stringLine.indexOf("/gene=") + 7, stringLine.length() - 1);
			if (geneName.length() > 0 && stringLine.indexOf("/locus_tag") > -1)
			{
				transcriptName = stringLine.substring(stringLine.indexOf("/locus_tag=") + 12, stringLine.length() - 1);
				transcriptName = transcriptName.substring(transcriptName.indexOf("_")+1);
			}
			else if (geneName.length() < 1 && stringLine.indexOf("/locus_tag") > -1)
			{
				transcriptName = stringLine.substring(stringLine.indexOf("/locus_tag=") + 12, stringLine.length() - 1);
				transcriptName = transcriptName.substring(transcriptName.indexOf("_")+1);
				geneName = transcriptName;
			}
			else if (geneName.length() < 1 && stringLine.indexOf("/product") > -1)
			{
				transcriptName = stringLine.substring(stringLine.indexOf("/product=") + 10, stringLine.length() - 1);
				transcriptName = transcriptName.substring(transcriptName.indexOf("_")+1);
				geneName = transcriptName;
			}

			if (stringLine.indexOf("/organism") > -1)
				m_chromosomeName = stringLine.substring(stringLine.indexOf("/organism=") + 11, stringLine.length() - 1);

			if (stringLine.startsWith("     gene") && stringLine.indexOf("complement(join(") > -1)
			{
				geneCoordinates = getCoordinates(stringLine.substring(stringLine.indexOf("complement(join(") + 16, stringLine.length() - 2));
				strand = "-";
			}
			else if (stringLine.startsWith("     gene") && stringLine.indexOf("complement(") > -1)
			{
				geneCoordinates = getCoordinates(stringLine.substring(stringLine.indexOf("complement(") + 11, stringLine.length() - 1));
				strand = "-";
			}
			else if (stringLine.startsWith("     gene") && stringLine.indexOf("join(") > -1)
				geneCoordinates = getCoordinates(stringLine.substring(stringLine.indexOf("join(") + 5, stringLine.length() - 1));
			else if (stringLine.startsWith("     gene") && stringLine.indexOf("gene            <") > -1)
				geneCoordinates = getCoordinates(stringLine.substring(22, stringLine.length()));
			else if (stringLine.startsWith("     gene") && stringLine.indexOf("gene") > -1)
				geneCoordinates = getCoordinates(stringLine.substring(21, stringLine.length()));

			if (stringLine.startsWith("     CDS") && stringLine.indexOf("complement(join(") > -1)
			{
				exonCoordinates = getCoordinates(stringLine.substring(stringLine.indexOf("complement(join(") + 16, stringLine.length() - 2));
				strand = "-";
			}
			else if (stringLine.startsWith("     CDS") && stringLine.indexOf("complement(") > -1)
			{
				exonCoordinates = getCoordinates(stringLine.substring(stringLine.indexOf("complement(") + 11, stringLine.length() - 1));
				strand = "-";
			}
			else if (stringLine.startsWith("     CDS") && stringLine.indexOf("join(") > -1)
				exonCoordinates = getCoordinates(stringLine.substring(stringLine.indexOf("join(") + 5, stringLine.length() - 1));
			else if (stringLine.startsWith("     CDS") && stringLine.indexOf("CDS             <") > -1)
				exonCoordinates = getCoordinates(stringLine.substring(22, stringLine.length()));	
			else if (stringLine.startsWith("     CDS") && stringLine.indexOf("CDS") > -1)
				exonCoordinates = getCoordinates(stringLine.substring(21, stringLine.length()));	

		}

		if (geneCoordinates == null && exonCoordinates == null)
			return;
		
		Gene gene = null;
		Transcript transcript = null;
		
		if (m_chromosome.get(m_chromosomeName) == null)
		{
			HashMap<String, Gene> genes = new HashMap<String, Gene>();
			m_chromosome.put(m_chromosomeName, genes);
		}

		HashMap<String, Gene> genes = m_chromosome.get(m_chromosomeName);
		if (genes.get(geneName + strand + m_chromosomeName) != null)
		{
			gene = genes.get(geneName + strand + m_chromosomeName);
			transcript = gene.getTranscript(transcriptName);
			if (transcript == null)
			{
				transcript = new Transcript();
				transcript.setTranscriptID(transcriptName);
				transcript.setTranscriptName(transcriptName);
			}
		}
		else if (genes.get(geneName + strand + m_chromosomeName) == null)
		{
			gene = new Gene();
			gene.setGeneID(geneName);
			gene.setGeneName(geneName);
			gene.setStrand(strand);
			gene.setChrom(m_chromosomeName);
			transcript = new Transcript();
			transcript.setTranscriptID(transcriptName);
			transcript.setTranscriptName(transcriptName);
		}
		
		if (geneCoordinates != null)
		{
			transcript = new Transcript();
			transcript.setTranscriptID(transcriptName);
			transcript.setTranscriptName(transcriptName);
			
			for (int j = 0; j < geneCoordinates.size(); j++)
			{
				gene.addExonStart(geneCoordinates.get(j)[0]);
				gene.addExonEnd(geneCoordinates.get(j)[1]);
				
				Exon exon = new Exon();
				exon.setLocationStart(geneCoordinates.get(j)[0]);
				exon.setLocationEnd(geneCoordinates.get(j)[1]);
				transcript.addExon(exon);
			}
		}
		
		if (exonCoordinates != null)
		{
			gene.clearExonList();
			gene.clearTranscriptList();
			
			transcript = new Transcript();
			transcript.setTranscriptID(transcriptName);
			transcript.setTranscriptName(transcriptName);
			
			for (int j = 0; j < exonCoordinates.size(); j++)
			{
				Exon exon = new Exon();
				exon.setLocationStart(exonCoordinates.get(j)[0]);
				exon.setLocationEnd(exonCoordinates.get(j)[1]);
				transcript.addExon(exon);
				
				gene.addExonStart(exonCoordinates.get(j)[0]);
				gene.addExonEnd(exonCoordinates.get(j)[1]);
			}
		}
		
		gene.addTranscript(transcript);
		genes.put(geneName + strand + m_chromosomeName, gene);
	}
	
	private ArrayList<int[]> getCoordinates(String numbers)
	{
		StringTokenizer st = new StringTokenizer(numbers, ",");
		ArrayList<int[]> ret = new ArrayList<int[]>();

		while (st.hasMoreTokens())
		{
			String stringValue = st.nextToken();
			int index = stringValue.indexOf("..");
			int[] positions = new int[2];
			
			positions[0] = Integer.valueOf(stringValue.substring(0, index));
			positions[1] = Integer.valueOf(stringValue.substring(index + 2, stringValue.length()));
			ret.add(positions);
		}

		return ret;
	}
	
	public HashMap<String, Vector<String>> getAnnotationTable()
	{
		AlignmentHelper helper = new AlignmentHelper();
		return helper.getAnnotationTable(m_chromosome);
	}
	
	public static void main(String[] args)
	{
		String gbkFile = "D:\\Data\\Erik\\sequence.seq";
		GeneBankParser gbp = new GeneBankParser();
		try
		{
			gbp.parseFile(gbkFile);
		} catch (Exception e)
		{
			e.printStackTrace();
		}
	}

}/** 
 *
 * $Author: Guorong Xu
 * $Revision: 1.0
 * $Date: 2009/05/03 
 *
 * This file is part of SAMMate.
 * Copyright (C) 2008-2009 Guorong Xu, All Rights Reserved. 
 * 
*/

package uno.cs.genomics.group.alignment;

import java.util.Comparator;
import uno.cs.genomics.group.util.StrandHelper;

public class GeneComparator implements Comparator<Object>
{
    public int compare(Object arg0, Object arg1) {
        Gene obj1 = (Gene) arg0;
        Gene obj2 = (Gene) arg1;
        
        int postion1 = obj1.m_txStart;
        if (StrandHelper.getInstance().isForwardStrand(obj1.m_strand) == 16)
            postion1 = -obj1.m_txStart;
        
        int postion2 = obj2.m_txStart;        
        if (StrandHelper.getInstance().isForwardStrand(obj2.m_strand) == 16)
            postion2 = -obj2.m_txStart;        

        return postion1 - postion2;
    }
}
/** 
 *
 * $Author: Guorong Xu
 * $Revision: 1.0
 * $Date: 2009/05/03 
 *
 * This file is part of SAMMate.
 * Copyright (C) 2008-2009 Guorong Xu, All Rights Reserved. 
 * 
 */
package uno.cs.genomics.group.alignment;

import java.util.ArrayList;
import java.util.HashMap;
import java.util.Iterator;
import java.util.Set;
import java.util.StringTokenizer;
import uno.cs.genomics.group.util.StrandHelper;

public class Gene {
    // geneName name chrom strand txStart txEnd cdsStart cdsEnd exonCount
    // exonStarts exonEnds

    public String m_geneName;
    public String m_geneID;
    public String m_name;
    public String m_chrom;
    public String m_strand;
    public int m_txStart = Integer.MAX_VALUE;
    public int m_txEnd = Integer.MIN_VALUE;
    public int m_exonCount;
    public double m_expressionValue = 0.0;
    public ArrayList<Transcript> m_transcriptList = null;
    public ArrayList<Integer> m_exonStarts = null;
    public ArrayList<Integer> m_exonEnds = null;
    public int m_copies = 0;
    public int m_totalExonLength = 0;
    public double m_Rsquare = 0;
    public double m_pvalue = 0;
    public double m_predictedExpValue = 0.0;

    public Gene() {
    }

    public void setGeneName(String geneName) {
        m_geneName = geneName;
    }

    public void setGeneID(String geneID) {
        m_geneID = geneID;
    }

    public void setName(String name) {
        m_name = name;
    }

    public void setChrom(String chrom) {
        m_chrom = chrom;
    }

    public void setStrand(String strand) {
        m_strand = strand;
    }

    public void setTxStart(int txStart) {
        m_txStart = txStart;
    }

    public void setTxEnd(int txEnd) {
        m_txEnd = txEnd;
    }

    public void setExonCount(int exonCount) {
        m_exonCount = exonCount;
    }

    public void setExpressionValue(int expressionValue) {
        m_expressionValue = expressionValue;
    }

    public void setPredictedExpValue(double predictedExpValue) {
        m_predictedExpValue = predictedExpValue;
    }

    public ArrayList<Integer> getCompletedExonStarts() {
        ArrayList<Integer> completedExonStarts = new ArrayList<Integer>();

        for (int i = 0; i < m_exonStarts.size(); i++) {
            boolean isIncluded = false;
            for (int j = i + 1; j < m_exonStarts.size(); j++) {
                if (m_exonStarts.get(i) >= m_exonStarts.get(j) && m_exonEnds.get(i) <= m_exonEnds.get(j)) {
                    isIncluded = true;
                }
            }

            if (!isIncluded) {
                completedExonStarts.add(m_exonStarts.get(i));
            }
        }
        return completedExonStarts;
    }

    public ArrayList<Integer> getCompletedExonEnds() {
        ArrayList<Integer> completedExonEnds = new ArrayList<Integer>();

        for (int i = 0; i < m_exonEnds.size(); i++) {
            boolean isIncluded = false;
            for (int j = i + 1; j < m_exonEnds.size(); j++) {
                if (m_exonStarts.get(i) >= m_exonStarts.get(j) && m_exonEnds.get(i) <= m_exonEnds.get(j)) {
                    isIncluded = true;
                }
            }

            if (!isIncluded) {
                completedExonEnds.add(m_exonEnds.get(i));
            }
        }
        return completedExonEnds;
    }

    public int getGeneStart() {
        if (StrandHelper.getInstance().isForwardStrand(m_strand) == 16) {
            int endPoint = Integer.MIN_VALUE;

            for (int i = 0; i < m_exonEnds.size(); i++) {
                if (endPoint < m_exonEnds.get(i)) {
                    endPoint = m_exonEnds.get(i);
                }
            }

            return endPoint;
        }

        int startPoint = Integer.MAX_VALUE;

        for (int i = 0; i < m_exonStarts.size(); i++) {
            if (startPoint > m_exonStarts.get(i)) {
                startPoint = m_exonStarts.get(i);
            }
        }

        return startPoint;
    }

    public int getGeneEnd() {
        if (StrandHelper.getInstance().isForwardStrand(m_strand) == 16) {
            int startPoint = Integer.MAX_VALUE;

            for (int i = 0; i < m_exonStarts.size(); i++) {
                if (startPoint > m_exonStarts.get(i)) {
                    startPoint = m_exonStarts.get(i);
                }
            }
            return startPoint;
        }

        int endPoint = Integer.MIN_VALUE;

        for (int i = 0; i < m_exonEnds.size(); i++) {
            if (endPoint < m_exonEnds.get(i)) {
                endPoint = m_exonEnds.get(i);
            }
        }

        return endPoint;
    }

    public int getCompletedExonLength() {
        ArrayList<Integer> starts = getCompletedExonStarts();
        ArrayList<Integer> ends = getCompletedExonEnds();
        int length = 0;
        for (int i = 0; i < starts.size(); i++) {
            length += ends.get(i) - starts.get(i) + 1;
        }

        return length;
    }

    public boolean isIncluded(int startPosition, int endPosition) {
        for (int i = 0; i < m_exonStarts.size(); i++) {
            if (startPosition == m_exonStarts.get(i) && endPosition == m_exonEnds.get(i)) {
                return true;
            }
        }

        return false;
    }

    public void addExonStart(int exonStart) {
        if (m_exonStarts == null) {
            m_exonStarts = new ArrayList<Integer>();
        }

        m_exonStarts.add(exonStart);

        if (exonStart < m_txStart) {
            m_txStart = exonStart;
        }
    }

    public void addExonEnd(int exonEnd) {
        if (m_exonEnds == null) {
            m_exonEnds = new ArrayList<Integer>();
        }

        m_exonEnds.add(exonEnd);

        if (exonEnd > m_txEnd) {
            m_txEnd = exonEnd;
        }
    }

    public void clearExonList() {
        m_exonStarts = null;
        m_exonEnds = null;
        m_txStart = Integer.MAX_VALUE;
        m_txEnd = Integer.MIN_VALUE;
    }

    public void clearTranscriptList() {
        m_transcriptList = null;
    }

    public void setExonList(String exonStarts, String exonEnds) {
        StringTokenizer starts = new StringTokenizer(exonStarts, ",");
        StringTokenizer ends = new StringTokenizer(exonEnds, ",");

        if (m_exonStarts == null) {
            m_exonStarts = new ArrayList<Integer>();
        }

        if (m_exonEnds == null) {
            m_exonEnds = new ArrayList<Integer>();
        }

        while (starts.hasMoreTokens()) {
            String startPosition = starts.nextToken();
            String endPosition = ends.nextToken();

            if (!isIncluded(Integer.valueOf(startPosition), Integer.valueOf(endPosition))) {
                addExonStart(Integer.valueOf(startPosition));
                addExonEnd(Integer.valueOf(endPosition));
            }
        }
    }

    public void addTranscript(Transcript transcript) {
        if (m_transcriptList == null) {
            m_transcriptList = new ArrayList<Transcript>();
        }

        if (getTranscript(transcript.m_transcriptID) == null) {
            m_transcriptList.add(transcript);
        }
    }

    public Transcript getTranscript(String transcriptID) {
        if (m_transcriptList == null) {
            return null;
        } else {
            for (int i = 0; i < m_transcriptList.size(); i++) {
                if (transcriptID != null
                        && transcriptID.equalsIgnoreCase(m_transcriptList.get(i).m_transcriptID)) {
                    return m_transcriptList.get(i);
                }
            }
        }

        return null;
    }

    /**
     * isUnique = true: remove duplicate transcripts
     * isUnique = false: return all transcripts including duplicates 
     * @param isUnique
     * @return transcripts list
     */
    public ArrayList<Transcript> getTranscriptList(boolean isUnique) {
        ArrayList<Transcript> transcripts = new ArrayList<Transcript>();
        boolean hasDuplicateTranscript = true;

        if (m_transcriptList == null) {
            return null;
        }

        if (!isUnique) {
            return m_transcriptList;
        }

        if (m_transcriptList.size() > 1) {
            for (int i = 0; i < m_transcriptList.size() - 1; i++) {
                for (int j = i + 1; j < m_transcriptList.size(); j++) {
                    Transcript A = m_transcriptList.get(i);
                    Transcript B = m_transcriptList.get(j);
                    boolean exist = true;

                    for (int k = 0; k < A.m_exonList.size(); k++) {
                        Exon exon = A.m_exonList.get(k);
                        if (B.getExactExon(exon.m_locationStart, exon.m_locationEnd) == null) {
                            exist = false;
                            break;
                        }
                    }
                    for (int k = 0; k < B.m_exonList.size(); k++) {
                        Exon exon = B.m_exonList.get(k);
                        if (A.getExactExon(exon.m_locationStart, exon.m_locationEnd) == null) {
                            exist = false;
                            break;
                        }
                    }
                    if (!exist) {
                        hasDuplicateTranscript = false;
                    }
                }

                if (i < m_transcriptList.size() - 1 && !hasDuplicateTranscript) {
                    transcripts.add(m_transcriptList.get(i));
                }

                if (i == m_transcriptList.size() - 2 && !hasDuplicateTranscript) {
                    transcripts.add(m_transcriptList.get(i + 1));
                }
            }
        } else {
            return m_transcriptList;
        }

        return transcripts;
    }

    public void setCopies(int copies) {
        m_copies = copies;
    }

    public boolean withinExons(Integer position) {
        if (StrandHelper.getInstance().isForwardStrand(m_strand) == 16 && position > 0) {
            return false;
        }

        if (StrandHelper.getInstance().isForwardStrand(m_strand) == 0 && position < 0) {
            return false;
        }

        if (StrandHelper.getInstance().isForwardStrand(m_strand) == 16 && position < 0) {
            position = -position;
        }

        if (m_exonStarts == null && m_exonEnds == null) {
            initExonCoordinate();
        }

        for (int i = 0; i < m_exonStarts.size(); i++) {
            if (m_exonStarts.get(i) <= position && m_exonEnds.get(i) >= position) {
                return true;
            }
        }

        return false;
    }

    public boolean withinIntrons(Integer position) {
        if (StrandHelper.getInstance().isForwardStrand(m_strand) == 16 && position > 0) {
            return false;
        }

        if (StrandHelper.getInstance().isForwardStrand(m_strand) == 0 && position < 0) {
            return false;
        }

        if (m_exonStarts == null && m_exonEnds == null) {
            initExonCoordinate();
        }

        if (StrandHelper.getInstance().isForwardStrand(m_strand) == 16 && position < 0) {
            position = -position;
            if ((position >= m_txStart && position <= m_txEnd) && !withinExons(-position)) {
                return true;
            }
            else
                return false;
        }
                
        if ((position >= m_txStart && position <= m_txEnd) && !withinExons(position)) {
            return true;
        }

        return false;
    }

    private void initExonCoordinate() {
        if (m_exonStarts == null && m_exonEnds == null) {
            m_exonStarts = new ArrayList<Integer>();
            m_exonEnds = new ArrayList<Integer>();

            for (int i = 0; i < m_transcriptList.size(); i++) {
                Transcript transcript = m_transcriptList.get(i);
                for (int j = 0; j < transcript.m_exonList.size(); j++) {
                    Exon exon = transcript.m_exonList.get(j);
                    m_exonStarts.add(exon.m_locationStart);
                    m_exonEnds.add(exon.m_locationEnd);
                }
            }
            m_exonCount = m_exonStarts.size();
        }
    }

    public boolean isIdentifiable() {
        boolean isIdentifiable = true;

        if (m_exonStarts != null && m_transcriptList != null) {
            for (int index = 0; index < m_transcriptList.size(); index++) {
                int count = 0;
                Transcript transcript = m_transcriptList.get(index);

                for (int i = 0; i < transcript.m_exonList.size(); i++) {
                    Exon exon = transcript.m_exonList.get(i);
                    for (int j = 0; j < m_exonStarts.size(); j++) {
                        if ((m_exonStarts.get(j) - exon.m_locationStart) == 0) {
                            count++;
                        }
                    }
                }
                if ((m_exonStarts.size() - count) < m_transcriptList.size() - 1) {
                    isIdentifiable = false;
                }
            }
        }

        return isIdentifiable;
    }

    public Transcript getDuplicatedTranscript(String transcriptID) {
        for (int i = 0; i < getTranscriptList(false).size() - 1; i++) {
            for (int j = i + 1; j < getTranscriptList(false).size(); j++) {
                Transcript A = getTranscriptList(false).get(i);
                Transcript B = getTranscriptList(false).get(j);
                boolean exist = true;

                for (int k = 0; k < A.m_exonList.size(); k++) {
                    Exon exon = A.m_exonList.get(k);
                    if (B.getExactExon(exon.m_locationStart, exon.m_locationEnd) == null) {
                        exist = false;
                        break;
                    }
                }
                for (int k = 0; k < B.m_exonList.size(); k++) {
                    Exon exon = B.m_exonList.get(k);
                    if (A.getExactExon(exon.m_locationStart, exon.m_locationEnd) == null) {
                        exist = false;
                        break;
                    }
                }

                if (exist) {
                    if (transcriptID.equalsIgnoreCase(A.m_transcriptID)) {
                        return B;
                    } else if (transcriptID.equalsIgnoreCase(B.m_transcriptID)) {
                        return A;
                    }
                }
            }
        }

        return null;
    }

    public boolean hasDuplicateTranscript() {
        boolean hasDuplicateTranscript = true;

        if (getTranscriptList(false).size() > 1) {
            for (int i = 0; i < getTranscriptList(false).size() - 1; i++) {
                for (int j = i + 1; j < getTranscriptList(false).size(); j++) {
                    Transcript A = getTranscriptList(false).get(i);
                    Transcript B = getTranscriptList(false).get(j);
                    boolean exist = true;

                    for (int k = 0; k < A.m_exonList.size(); k++) {
                        Exon exon = A.m_exonList.get(k);
                        if (B.getExactExon(exon.m_locationStart, exon.m_locationEnd) == null) {
                            exist = false;
                            break;
                        }
                    }
                    for (int k = 0; k < B.m_exonList.size(); k++) {
                        Exon exon = B.m_exonList.get(k);
                        if (A.getExactExon(exon.m_locationStart, exon.m_locationEnd) == null) {
                            exist = false;
                            break;
                        }
                    }
                    if (!exist) {
                        hasDuplicateTranscript = false;
                    }
                }
            }
        } else {
            return false;
        }

        return hasDuplicateTranscript;
    }

    public int getTotalExonLength() {
        if (m_exonStarts == null && m_exonEnds == null) {
            initExonCoordinate();
        }

        if (m_totalExonLength == 0) {
            ArrayList<Integer> starts = new ArrayList<Integer>();
            ArrayList<Integer> ends = new ArrayList<Integer>();
            for (int i = 0; i < m_exonStarts.size(); i++) {
                boolean isExist = false;
                for (int j = i + 1; j < m_exonStarts.size(); j++) {
                    if (m_exonStarts.get(i) == m_exonStarts.get(j)
                            && m_exonEnds.get(i) == m_exonEnds.get(j)) {
                        isExist = true;
                        break;
                    }
                    if (j == m_exonStarts.size() && i == m_exonStarts.size() - 1
                            && m_exonStarts.get(i) == m_exonStarts.get(j)
                            && m_exonEnds.get(i) == m_exonEnds.get(j)) {
                        isExist = false;
                        break;
                    }
                }
                if (!isExist) {
                    starts.add(m_exonStarts.get(i));
                    ends.add(m_exonEnds.get(i));
                }
            }

            if (starts.size() > 0 && ends.size() > 0) {
                m_exonStarts = starts;
                m_exonEnds = ends;
            }

            if (m_exonStarts.size() == 1 && m_exonEnds.size() == 1) {
                m_totalExonLength += (m_exonEnds.get(0) - m_exonStarts.get(0) + 1);
                return m_totalExonLength;
            }

            int i = 0;
            int j = i + 1;
            HashMap<Integer, Integer> filter = new HashMap<Integer, Integer>();

            while (i < m_exonStarts.size()) {
                if (filter.containsKey(i)) {
                    i++;
                    j = i + 1;
                    continue;
                }

                boolean skip = false;

                while (j < m_exonStarts.size()) {
                    if (m_exonStarts.get(i) == m_exonStarts.get(j)
                            && m_exonEnds.get(i) == m_exonEnds.get(j)) {
                        filter.put(j, j);
                    }

                    if (m_exonStarts.get(i) <= m_exonStarts.get(j)
                            && m_exonEnds.get(i) <= m_exonEnds.get(j) && m_exonStarts.get(j) <= m_exonEnds.get(i)) {
                        if ((m_exonEnds.get(i) - m_exonStarts.get(i)) < (m_exonEnds.get(j) - m_exonStarts.get(j))) {
                            skip = true;
                            filter.put(i, i);
                        } else {
                            filter.put(j, j);
                        }
                    }

                    if (m_exonStarts.get(i) >= m_exonStarts.get(j)
                            && m_exonEnds.get(i) >= m_exonEnds.get(j) && m_exonEnds.get(j) >= m_exonStarts.get(i)) {
                        if ((m_exonEnds.get(i) - m_exonStarts.get(i)) < (m_exonEnds.get(j) - m_exonStarts.get(j))) {
                            skip = true;
                            filter.put(i, i);
                        } else {
                            filter.put(j, j);
                        }
                    }

                    if (m_exonStarts.get(i) >= m_exonStarts.get(j)
                            && m_exonEnds.get(i) <= m_exonEnds.get(j)) {
                        skip = true;
                        filter.put(i, i);
                    }

                    if (m_exonStarts.get(i) <= m_exonStarts.get(j)
                            && m_exonEnds.get(i) >= m_exonEnds.get(j)) {
                        filter.put(j, j);
                    }

                    j++;
                }

                if (!skip) {
                    m_totalExonLength += (m_exonEnds.get(i) - m_exonStarts.get(i) + 1);
                }

                i++;
                j = i + 1;
            }
        }

        return m_totalExonLength;
    }
}
/** 
 *
 * $Author: Guorong Xu
 * $Revision: 1.0
 * $Date: 2009/10/03 
 *
 * This file is part of SAMMate.
 * Copyright (C) 2008-2009 Guorong Xu, All Rights Reserved. 
 * 
*/

package uno.cs.genomics.group.alignment;

import java.io.BufferedReader;
import java.io.FileReader;
import java.util.HashMap;
import java.util.Iterator;
import java.util.Set;
import java.util.StringTokenizer;
import java.util.Vector;

import uno.cs.genomics.group.properties.ChromosomeMap;
import uno.cs.genomics.group.util.LogWriter;

public class GFFParser
{
	public HashMap<String, HashMap<String, Gene>> m_chromosome = null;
	private LogWriter m_logWriter = LogWriter.getInstance();
	protected HashMap<String, String> m_chroNamesMap = ChromosomeMap.getInstance().getChromosomeMap();

	private Gene m_bufferedGene = null;
	
	public void parseFile(String file) throws Exception
	{
		try
		{
			String stringLine;
			BufferedReader in;

			if (m_chromosome == null)
				m_chromosome = new HashMap<String, HashMap<String, Gene>>();

			in = new BufferedReader(new FileReader(file));

			while ((stringLine = in.readLine()) != null)
				processGFFFile(stringLine);

			if (in != null)
				in.close();
		} catch (Exception e)
		{
			m_logWriter.error(e.getMessage(), false);
			m_logWriter.error("The annotation file cannot be parsed due to invalid format.", true);
		}
	}

	private void processGFFFile(String stringLine)
	{
		StringTokenizer st = new StringTokenizer(stringLine, "\t");

		int columnth = 0;
		String chromName = null;
		String type = null;
		String strand = null;
		int startPosition = 0;
		int endPosition = 0;
		String description = null;

		if ((stringLine.length() == 0) || stringLine.contains("##gff-version"))
			return;

		while (st.hasMoreTokens())
		{
			String stringValue = st.nextToken();

			switch (columnth)
			{
			case 0:
				chromName = stringValue;
				if (m_chroNamesMap != null && m_chroNamesMap.get(chromName) != null)
					chromName = m_chroNamesMap.get(chromName);
				break;
			case 1:
				break;
			case 2:
				type = stringValue;
				break;
			case 3:
				startPosition = Integer.valueOf(stringValue);
				break;
			case 4:
				endPosition = Integer.valueOf(stringValue);
				break;
			case 5:
				break;
			case 6:
				strand = stringValue;
				break;
			case 7:
				break;
			case 8:
				description = stringValue;
				break;
			default:
				;
			}

			columnth++;
		}

		if (m_chromosome.get(chromName) == null)
		{
			HashMap<String, Gene> genes = new HashMap<String, Gene>();
			m_chromosome.put(chromName, genes);
		}

		if (type == null)
			return;

		if (type.equalsIgnoreCase("gene"))
		{
			m_bufferedGene = new Gene();
			String geneID = new AlignmentHelper().getTypeName(description,"ID");
			m_bufferedGene.setChrom(chromName);
			m_bufferedGene.setStrand(strand);
			m_bufferedGene.setGeneName(geneID);
			m_bufferedGene.setGeneID(geneID);
			m_bufferedGene.setName(geneID);
			m_bufferedGene.setTxStart(startPosition);
			m_bufferedGene.setTxEnd(endPosition);

			HashMap<String, Gene> genes = m_chromosome.get(chromName);
			if (genes != null)
				genes.put(geneID + strand + chromName, m_bufferedGene);
		} else if (type.equalsIgnoreCase("transcript") || type.equalsIgnoreCase("mRNA"))
		{
			Transcript transcript = new Transcript();
			
			String transcriptID = new AlignmentHelper().getTypeName(description,"ID");
			String parentID = new AlignmentHelper().getTypeName(description,"ParentID");

			transcript.setTranscriptName(transcriptID);
			transcript.setTranscriptID(transcriptID);
			transcript.setLocationStart(startPosition);
			transcript.setLocationEnd(endPosition);

			HashMap<String, Gene> genes = m_chromosome.get(chromName);
			if (genes != null)
			{
				m_bufferedGene = genes.get(parentID + strand + chromName);
				if (m_bufferedGene != null)
					m_bufferedGene.addTranscript(transcript);
			}
		} else if (type.equalsIgnoreCase("exon"))
		{
			Exon exon = new Exon();
			String exonID = new AlignmentHelper().getTypeName(description,"exonID");
			String parentID = new AlignmentHelper().getTypeName(description,"ParentID");
			String productID = new AlignmentHelper().getTypeName(description,"product");
			if (parentID == null)
				parentID = new AlignmentHelper().getTypeName(description,"ID");

			exon.setLocationStart(startPosition);
			exon.setLocationEnd(endPosition);

			Gene gene = null;
			HashMap<String, Gene> genes = m_chromosome.get(chromName);
			if (genes != null && parentID.indexOf("_") > -1)
				gene = genes.get(parentID.substring(0, parentID.indexOf("_")) + strand + chromName);
			else if (genes != null && parentID.indexOf("_") == -1)
				gene = genes.get(parentID + strand + chromName);
			
			if (gene == null)
			{
				Transcript transcript = m_bufferedGene.getTranscript(parentID);
				if (transcript != null)
					transcript.addExon(exon);
				m_bufferedGene.setExonList(String.valueOf(startPosition), String.valueOf(endPosition));
				
				if (productID != null)
					m_bufferedGene.setGeneName(productID);
			}
			else if (gene != null)
			{
				Transcript transcript = gene.getTranscript(parentID);
				if (transcript != null)
					transcript.addExon(exon);
				gene.setExonList(String.valueOf(startPosition), String.valueOf(endPosition));
				
				if (productID != null)
					gene.setGeneName(productID);
			}
		}
	}

	public HashMap<String, Vector<String>> getAnnotationTable()
	{
		AlignmentHelper helper = new AlignmentHelper();
		return helper.getAnnotationTable(m_chromosome);
	}
}
/** 
 *
 * $Author: Guorong Xu
 * $Revision: 1.0
 * $Date: 2010/01/03 
 *
 * This file is part of SAMMate to parse GTF format file.
 * Copyright (C) 2008-2010 Guorong Xu, All Rights Reserved. 
 * 
*/

package uno.cs.genomics.group.alignment;

import java.io.BufferedReader;
import java.io.File;
import java.io.FileReader;
import java.io.FileWriter;
import java.util.HashMap;
import java.util.Iterator;
import java.util.Set;
import java.util.StringTokenizer;
import java.util.Vector;

import uno.cs.genomics.group.properties.ChromosomeMap;
import uno.cs.genomics.group.util.LogWriter;

public class GTFParser
{
	public HashMap<String, HashMap<String, Gene>> m_chromosome = null;
	private LogWriter m_logWriter = LogWriter.getInstance();
	protected HashMap<String, String> m_chroNamesMap = ChromosomeMap.getInstance().getChromosomeMap();
	private Gene m_bufferedGene = null;

	public void parseFile(String file) throws Exception
	{
		try
		{
			String stringLine;
			BufferedReader in = new BufferedReader(new FileReader(file));

			if (m_chromosome == null)
				m_chromosome = new HashMap<String, HashMap<String, Gene>>();

			while ((stringLine = in.readLine()) != null)
				processGTFFile(stringLine);

			if (in != null)
				in.close();
		} catch (Exception e)
		{
			m_logWriter.error(e.getMessage(), false);
			m_logWriter.error("The annotation file cannot be parsed due to invalid format.", true);
		}
	}

	private void processGTFFile(String stringLine)
	{
		StringTokenizer st = new StringTokenizer(stringLine, "\t");

		int columnth = 0;
		String chromName = null;
		String type = null;
		String source = null;
		String strand = null;
		int startPosition = 0;
		int endPosition = 0;
		String description = null;

		if ((stringLine.length() == 0))
			return;

		while (st.hasMoreTokens())
		{
			String stringValue = st.nextToken();

			switch (columnth)
			{
			case 0:
				chromName = stringValue;
				if (m_chroNamesMap != null && m_chroNamesMap.get(chromName) != null)
					chromName = m_chroNamesMap.get(chromName);
				break;
			case 1:
				source = stringValue;
				break;
			case 2:
				type = stringValue;
				break;
			case 3:
				startPosition = Integer.valueOf(stringValue);
				break;
			case 4:
				endPosition = Integer.valueOf(stringValue);
				break;
			case 5:
				break;
			case 6:
				strand = stringValue;
				break;
			case 7:
				break;
			case 8:
				description = stringValue;
				break;
			default:
				;
			}

			columnth++;
		}

		if (m_chromosome.get(chromName) == null)
		{
			HashMap<String, Gene> genes = new HashMap<String, Gene>();
			m_chromosome.put(chromName, genes);
		}
		
		if (type == null)
			return;

		if (type.equalsIgnoreCase("exon") || type.equalsIgnoreCase("CDS")
				|| type.equalsIgnoreCase("start_codon")|| type.equalsIgnoreCase("stop_codon"))
		{
			String geneID = new AlignmentHelper().getTypeName(description,"geneID");
			String geneName = new AlignmentHelper().getTypeName(description,"geneName");
			if (geneName == null || geneName.isEmpty())
				geneName = geneID;
			
			String transcriptID = new AlignmentHelper().getTypeName(description,"transcriptID");
			String transcriptName = new AlignmentHelper().getTypeName(description,"transcriptName");
			if (transcriptName == null || transcriptName.isEmpty())
				transcriptName = transcriptID;
			
			
			if ((m_bufferedGene != null && !geneID.equalsIgnoreCase(m_bufferedGene.m_geneID))
					|| m_bufferedGene == null)
			{
				HashMap<String, Gene> genes = m_chromosome.get(chromName);
				if (genes != null)
					m_bufferedGene = genes.get(geneID + strand + chromName);
				
				if (m_bufferedGene == null)
				{
					m_bufferedGene = new Gene();
					m_bufferedGene.setChrom(chromName);
					m_bufferedGene.setStrand(strand);
					m_bufferedGene.setGeneID(geneID);
					m_bufferedGene.setGeneName(geneName);
					m_bufferedGene.setName(geneName);
					if (startPosition < m_bufferedGene.m_txStart)
						m_bufferedGene.setTxStart(startPosition);
					if (endPosition > m_bufferedGene.m_txEnd)
						m_bufferedGene.setTxEnd(endPosition);
				}
			}
			
			if (m_bufferedGene != null && geneID.equalsIgnoreCase(m_bufferedGene.m_geneID))
			{
				Transcript transcript = null;
				if (m_bufferedGene.getTranscript(transcriptID) != null)
					transcript = m_bufferedGene.getTranscript(transcriptID);
				else
				{
					transcript = new Transcript();
					transcript.setTranscriptName(transcriptName);
					transcript.setTranscriptID(transcriptID);
				} 

				if (type.equalsIgnoreCase("exon"))
				{
					Exon exon = new Exon();
					exon.setLocationStart(startPosition);
					exon.setLocationEnd(endPosition);
					
					if (type.equalsIgnoreCase("exon"))
					{
						transcript.addExon(exon);

						m_bufferedGene.setExonList(String.valueOf(startPosition), String.valueOf(endPosition));
						if (m_bufferedGene.m_txStart == 0)
							m_bufferedGene.setTxStart(startPosition);
						if (startPosition < m_bufferedGene.m_txStart)
							m_bufferedGene.setTxStart(startPosition);
						if (endPosition > m_bufferedGene.m_txEnd)
							m_bufferedGene.setTxEnd(endPosition);
					}
				}
				
				if (type.equalsIgnoreCase("start_codon"))
					transcript.setLocationStart(startPosition);
				else if (type.equalsIgnoreCase("stop_codon"))
					transcript.setLocationEnd(endPosition);
				
				m_bufferedGene.addTranscript(transcript);
			}
			HashMap<String, Gene> genes = m_chromosome.get(chromName);
			if (genes != null)
				genes.put(geneID + strand + chromName, m_bufferedGene);			
		} 		
	}
	
	public HashMap<String, Vector<String>> getAnnotationTable()
	{
		AlignmentHelper helper = new AlignmentHelper();
		return helper.getAnnotationTable(m_chromosome);
	}
	
	public static void main(String[] args) throws Exception
	{
		String gtfFile = "E:\\WorkSpace\\eclipse_swt\\workspace\\SAMMate\\examples\\Test Data for Transcript Expression\\Homo_Sapiens_GRCh37_57_chr20.gtf";
		String outputPath = "D:\\Data\\Flux Simulator\\EM_S1\\test\\output\\"; 
		
		GTFParser gtfparser = new GTFParser();
		gtfparser.parseFile(gtfFile);
		
		Set<String> keySet = gtfparser.m_chromosome.keySet();
		Iterator<String> itChromosome = keySet.iterator();
		int count = 0;
		
		while (itChromosome.hasNext())
		{
			String chromName = itChromosome.next();
			HashMap<String, Gene> genes = gtfparser.m_chromosome.get(chromName);
			
			Set<String> keys = genes.keySet();
			Iterator<String> itGene = keys.iterator();
			while (itGene.hasNext())
			{
				String geneID = itGene.next();
				Gene gene = genes.get(geneID);
				boolean toCount = false;
				if (gene.getTranscriptList(false).size() > 1)
				{
					for (int i = 0; i < gene.getTranscriptList(false).size() - 1; i++)
						for (int j = i+1; j < gene.getTranscriptList(false).size(); j++)
						{
							Transcript A = gene.getTranscriptList(false).get(i);
							Transcript B = gene.getTranscriptList(false).get(j);
							boolean exist = true;
							
							for (int k = 0; k < A.m_exonList.size(); k++)
							{
								Exon exon = A.m_exonList.get(k);
								if (B.getExactExon(exon.m_locationStart, exon.m_locationEnd) == null)
								{
									exist = false;
									break;
								}
							}
							if (exist)
								toCount = true;
						}
				}
				if (toCount)
					count++;
			}
		}
		
		System.out.println(count);
	}
}/** 
 *
 * $Author: Guorong Xu
 * $Revision: 1.0
 * $Date: 2009/05/03 
 *
 * This file is part of SAMMate.
 * Copyright (C) 2008-2009 Guorong Xu, All Rights Reserved. 
 * 
*/

package uno.cs.genomics.group.alignment;

public class Junction {
	public String m_junctionID;
	public double m_locationStart;
	public double m_locationEnd;
	public String m_leftExonID = "UnKnown";
	public String m_rightExonID = "UnKnown";
	public double m_expressionValue = 0;
	public double m_length;

	public Junction() {

	}

	public void setJunctionID(String junctionID) {
		m_junctionID = junctionID;
	}
	
	public void setLocationStart(double locationStart)
	{
		m_locationStart = locationStart;
	}
	
	public void setLocationEnd(double locationEnd)
	{
		m_locationEnd = locationEnd;
	}
	
	public void setleftExonID(String leftExonID) {
		m_leftExonID = leftExonID;
	}
	
	public void setrightExonID(String rightExonID) {
		m_rightExonID = rightExonID;
	}
	
	public void setExpressionValue(double expressionValue)
	{
		m_expressionValue = m_expressionValue + expressionValue;
	}
	
	public void setLength(double length)
	{
		m_length = length;
	}
}package uno.cs.genomics.group.alignment;

import java.io.BufferedReader;
import java.io.FileReader;
import java.util.HashMap;
import java.util.Iterator;
import java.util.Set;
import java.util.StringTokenizer;
import uno.cs.genomics.group.util.StrandHelper;

public class SAMJunctionParser extends BedParser {

    public void parseFile(String file, HashMap<String, HashMap<String, Gene>> chromosome) throws Exception {
        try {
            String stringLine;
            BufferedReader in = new BufferedReader(new FileReader(file));
            HashMap<String, Integer> counters = new HashMap<String, Integer>();
            HashMap<String, int[][]> readsLists = new HashMap<String, int[][]>();

            if (m_bedCoordinates == null && m_bedCoverages == null) {
                m_bedCoordinates = new HashMap<String, int[]>();
                m_bedCoverages = new HashMap<String, int[][]>();
            }

            boolean isPaired = m_util.preParseFile(file);

            // To scan the SAM/BAM file to get total number of reads on each chromosome.
            while ((stringLine = in.readLine()) != null) {
                processSAMFile(stringLine, isPaired, counters, null);
            }

            in = new BufferedReader(new FileReader(file));

            // To read the SAM/BAM file and extract the read information
            while ((stringLine = in.readLine()) != null) {
                processSAMFile(stringLine, isPaired, counters, readsLists);
            }

            // To extract read information and save to m_coordinates and m_coverages;
            m_util.extractInfo(readsLists, m_bedCoordinates, m_bedCoverages);

            readsLists = null;

            if (in != null) {
                in.close();
            }
        } catch (Exception e) {
            m_logWriter.error(e.getMessage(), false);
            m_logWriter.error("The SAM file cannot be parsed due to invalid format.", true);
        }
        m_logWriter.info("The total count of short reads mapped on junction in the SAM file (" + file + ") is: " + m_totalReadsNum, true);
    }

    private void processSAMFile(String stringLine, boolean isPaired,
            HashMap<String, Integer> counters, HashMap<String, int[][]> readsLists) {
        StringTokenizer st = new StringTokenizer(stringLine, "\t");

        int columnth = 0;
        String chromName = null;
        int startPosition = 0;
        int endPosition = 0;
        String strand = "";
        String mrnm = "";
        int matePosition = 0;
        int length1 = 0;
        int length2 = 0;
        int length = 0;
        int skippedRegion = 0;

        if (stringLine.startsWith("@") || stringLine.length() == 0) {
            return;
        }

        while (st.hasMoreTokens()) {
            String stringValue = st.nextToken();

            switch (columnth) {
                case 1:
                    strand = stringValue;
                case 2:
                    chromName = stringValue;
                    if (m_chromosomeNameMap != null && m_chromosomeNameMap.get(chromName) != null) {
                        chromName = m_chromosomeNameMap.get(chromName);
                    }
                    break;
                case 3:
                    startPosition = Integer.valueOf(stringValue);
                    break;
                case 5:
                    // To detect junction reads;
                    if (stringValue.indexOf("N") > -1) {
                        if (stringValue.indexOf("N") == stringValue.lastIndexOf("N")) {
                            length1 = Integer.valueOf(stringValue.substring(0, stringValue.indexOf("M")));
                            length2 = Integer.valueOf(stringValue.substring(stringValue.indexOf("N") + 1, stringValue.length() - 1));
                            skippedRegion = Integer.valueOf(stringValue.substring(stringValue.indexOf("M") + 1, stringValue.indexOf("N")));
                            endPosition = startPosition + length1 + skippedRegion;
                        } else {
                            stringValue = stringValue.substring(0, stringValue.lastIndexOf("N"));
                            stringValue = stringValue.substring(0, stringValue.lastIndexOf("M") + 1);
                            length1 = Integer.valueOf(stringValue.substring(0, stringValue.indexOf("M")));
                            length2 = Integer.valueOf(stringValue.substring(stringValue.indexOf("N") + 1, stringValue.length() - 1));
                            skippedRegion = Integer.valueOf(stringValue.substring(stringValue.indexOf("M") + 1, stringValue.indexOf("N")));
                            endPosition = startPosition + length1 + skippedRegion;
                        }

                        if (readsLists != null) {
                            break;
                        }

                        if (counters.containsKey(chromName)) {
                            counters.put(chromName, counters.get(chromName) + 1);
                        } else {
                            counters.put(chromName, 1);
                        }
                        return;
                    } else {
                        return;
                    }
                case 6:
                    // mrnm means Mate Reference sequence NaMe
                    mrnm = stringValue;
                    break;
                case 7:
                    matePosition = Integer.valueOf(stringValue);
                    break;
                case 9:
                    length = stringValue.length();
                default:
                    ;
            }
            columnth++;
        }

        /**
         * if readsLists is null, the method is only to 
         * count the total number of short reads on each chromosome. 
         */
        if (readsLists == null) {
            return;
        }

        if (isPaired && (!mrnm.equalsIgnoreCase("=") || matePosition == 0)) {
            return;
        }

        if (StrandHelper.getInstance().isForwardStrand(strand) == 16) {
            startPosition = - startPosition;
            endPosition = - endPosition;
        }
        
        m_totalReadsNum++;

        if (readsLists.get(chromName) == null) {
            // We need to multiply 2 due to 2 segments in each junction.
            readsLists.put(chromName, new int[3][counters.get(chromName) * 2]);
            int[][] readsList = readsLists.get(chromName);
            readsList[0][0] = startPosition;
            readsList[1][0] = 1;
            readsList[2][0] = length1;

            readsList[0][1] = endPosition;
            readsList[1][1] = 1;
            readsList[2][1] = length2;
            counters.put(chromName, 2);
        } else {
            int[][] readsList = readsLists.get(chromName);
            readsList[0][counters.get(chromName)] = startPosition;
            readsList[1][counters.get(chromName)] = 1;
            readsList[2][counters.get(chromName)] = length1;

            readsList[0][counters.get(chromName) + 1] = endPosition;
            readsList[1][counters.get(chromName) + 1] = 1;
            readsList[2][counters.get(chromName) + 1] = length2;
            counters.put(chromName, counters.get(chromName) + 2);
        }

        HashMap<String, Gene> genes = m_chromosome.get(chromName);
        if (genes == null) {
            return;
        }
        Set<String> keys = genes.keySet();
        Iterator<String> itGene = keys.iterator();
        while (itGene.hasNext()) {
            String geneID = itGene.next();
            Gene gene = genes.get(geneID);
            if (gene != null && gene.withinExons(startPosition) && gene.withinExons(endPosition)) {
                gene.m_copies += 1;
                m_readsNumOnJunction += 1;
                return;
            }
        }
    }
}
/** 
 *
 * $Author: Guorong Xu
 * $Revision: 1.0
 * $Date: 2009/10/03 
 *
 * This file is part of SAMMate.
 * Copyright (C) 2008-2009 Guorong Xu, All Rights Reserved. 
 * 
 */
package uno.cs.genomics.group.alignment;

import java.io.BufferedReader;
import java.io.File;
import java.io.FileReader;
import java.io.FileWriter;
import java.util.ArrayList;
import java.util.Arrays;
import java.util.Calendar;
import java.util.Collections;
import java.util.Comparator;
import java.util.HashMap;
import java.util.Iterator;
import java.util.List;
import java.util.Set;
import java.util.StringTokenizer;

import uno.cs.genomics.group.properties.ChromosomeMap;
import uno.cs.genomics.group.properties.SystemProperties;
import uno.cs.genomics.group.properties.UserProperties;
import uno.cs.genomics.group.util.LogWriter;
import uno.cs.genomics.group.util.StrandHelper;

public class SamParser {

    public boolean m_enableSAMJunction = UserProperties.getInstance().getProperty("enableSAMJunction", false);
    public HashMap<String, HashMap<String, Gene>> m_chromosome = null;
    public HashMap<String, String> m_unmappedChromosome = null;
    public HashMap<String, int[]> m_samCoordinates = null;
    public HashMap<String, int[][]> m_samCoverages = null;
    public HashMap<String, String> m_chromosomeNameMap = ChromosomeMap.getInstance().getChromosomeMap();
    protected int m_readsNumOnExon = 0;
    protected int m_readsNumOnIntron = 0;
    protected int m_readsNumOnIntergenic = 0;
    protected int m_totalReadsNum = 0;
    protected int m_totalNotBothUnmappedReadsNum = 0;
    protected int m_totalBothUnmappedReadsNum = 0;
    protected int m_totalSameStrandReadsNum = 0;
    protected int m_totalNotSameStrandReadsNum = 0;
    protected boolean m_hasJunctionReads = false;
    private LogWriter m_logWriter = LogWriter.getInstance();
    private AlignmentUtil m_util = new AlignmentUtil();

    public void parseFile(String file) throws Exception {
        if (m_samCoordinates == null && m_samCoverages == null) {
            m_samCoordinates = new HashMap<String, int[]>();
            m_samCoverages = new HashMap<String, int[][]>();
        }

        HashMap<String, Integer> counters = new HashMap<String, Integer>();
        HashMap<String, int[][]> readsLists = new HashMap<String, int[][]>();

        try {
            boolean isPaired = m_util.preParseFile(file);

            if (isPaired) {
                SystemProperties.getInstance().setProperty("FPKM_RPKM", "FPKM");
            } else {
                SystemProperties.getInstance().setProperty("FPKM_RPKM", "RPKM");
            }

            String stringLine;
            BufferedReader in = new BufferedReader(new FileReader(file));

            // To scan the SAM file to get total number of reads on each chromosome.
            while ((stringLine = in.readLine()) != null) {
                processSamFile(stringLine, isPaired, counters, null);
            }

            in = new BufferedReader(new FileReader(file));

            // To read the SAM file and extract the read information
            m_totalReadsNum = 0;
            while ((stringLine = in.readLine()) != null) {
                processSamFile(stringLine, isPaired, counters, readsLists);
            }

            // To extract read information and save to m_coordinates and m_coverages;
            m_util.extractInfo(readsLists, m_samCoordinates, m_samCoverages);

            readsLists = null;

            if (in != null) {
                in.close();
            }

            if (isPaired) {
                m_logWriter.info("The total count of not both unmapped short reads in the SAM file (" + file + ") is: " + m_totalNotBothUnmappedReadsNum, true);
                m_logWriter.info("The total count of both unmapped short reads in the SAM file (" + file + ") is: " + m_totalBothUnmappedReadsNum, true);
                m_logWriter.info("The total count of not mapped on the same strand short reads in the SAM file (" + file + ") is: " + m_totalNotSameStrandReadsNum, true);
                m_logWriter.info("The total count of mapped on the same strand short reads in the SAM file (" + file + ") is: " + m_totalSameStrandReadsNum, true);
            }

        } catch (Exception e) {
            System.out.println(e);
            m_logWriter.error(e.getMessage(), false);
            m_logWriter.error("The SAM file cannot be parsed due to invalid format.", true);
        }
        m_logWriter.info("The total count of short reads in the SAM file (" + file + ") is: " + m_totalReadsNum, true);

        // After parsing the Sam file, we need to update the copies of all genes.
        updateGenes();
    }

    private void processSamFile(String stringLine, boolean isPaired,
            HashMap<String, Integer> counters, HashMap<String, int[][]> readsLists) throws Exception {
        StringTokenizer st = new StringTokenizer(stringLine, "\t");

        int columnth = 0;
        int strand = 0;
        String chromName = null;
        String readID = "";
        //Mate Reference sequence Name;
        String mrnm = "";
        int startPosition = 0;
        int matePosition = 0;
        int length = 0;

        if (stringLine.startsWith("@") || stringLine.length() == 0) {
            return;
        }

        while (st.hasMoreTokens()) {
            String stringValue = st.nextToken();

            switch (columnth) {
                case 0:
                    readID = stringValue;
                    break;
                case 1:
                    strand = Integer.valueOf(stringValue);
                    break;
                case 2:
                    chromName = stringValue;
                    if (m_chromosomeNameMap != null && m_chromosomeNameMap.get(chromName) != null) {
                        chromName = m_chromosomeNameMap.get(chromName);
                    }

                    if (readsLists != null) {
                        break;
                    }

                    if (counters.containsKey(chromName)) {
                        counters.put(chromName, counters.get(chromName) + 1);
                    } else {
                        counters.put(chromName, 1);
                    }
                    break;
                case 3:
                    startPosition = Integer.valueOf(stringValue);
                    if (StrandHelper.getInstance().isForwardStrand(Integer.toString(strand)) == 16) {
                        startPosition = -startPosition;
                    }
                    break;
                case 5:
                    // To detect junction reads;
                    if (stringValue.indexOf("N") > -1 && m_enableSAMJunction) {
                        m_hasJunctionReads = true;
                        return;
                    }

                    break;
                case 6:
                    // mrnm means Mate Reference sequence NaMe
                    mrnm = stringValue;
                    break;
                case 7:
                    matePosition = Integer.valueOf(stringValue);
                    if (StrandHelper.getInstance().isForwardStrand(Integer.toString(strand)) == 16) {
                        matePosition = -matePosition;
                    }
                    break;
                case 9:
                    length = stringValue.length();
                default:
                    ;
            }
            columnth++;
        }

        m_totalReadsNum++;

        if (isPaired && (!mrnm.equalsIgnoreCase("=") || matePosition == 0)) {
            return;
        }

        if (isPaired) {
            boolean allowNotBothUnmappedReads = SystemProperties.getInstance().getProperty("allowNotBothUnmappedReads", false);
            boolean allowNotSameStrandReads = SystemProperties.getInstance().getProperty("allowNotBothUnmappedReads", false);
            
            if (StrandHelper.getInstance().getCategory(Integer.toString(strand)) == 1) {
                m_totalNotBothUnmappedReadsNum++;
                if (!allowNotBothUnmappedReads)
                    return;
            }
            if (StrandHelper.getInstance().getCategory(Integer.toString(strand)) == 2) {
                m_totalBothUnmappedReadsNum++;
                return;
            }
            if (StrandHelper.getInstance().getCategory(Integer.toString(strand)) == 3) {
                m_totalNotSameStrandReadsNum++;
                if (!allowNotSameStrandReads)
                    return;
            }
            if (StrandHelper.getInstance().getCategory(Integer.toString(strand)) == 4) {
                m_totalSameStrandReadsNum++;
            }
        }

        if (m_chromosome != null && m_chromosome.get(chromName) == null) {
            if (m_unmappedChromosome == null) {
                m_unmappedChromosome = new HashMap<String, String>();
            }

            if (!m_unmappedChromosome.containsKey(chromName)) {
                m_unmappedChromosome.put(chromName, chromName);

                m_logWriter.warn("Chromosome " + chromName + " is not in the annotation file.", false);
            }

            return;
        }

        /**
         * if readsLists is null, the method is only to 
         * count the total number of short reads on each chromosome. 
         */
        if (readsLists == null) {
            return;
        }

        if (readsLists.get(chromName) == null) {
            readsLists.put(chromName, new int[2][counters.get(chromName)]);
            int[][] readsList = readsLists.get(chromName);
            readsList[0][0] = startPosition;
            readsList[1][0] = 1;
            counters.put(chromName, 1);
        } else {
            int[][] readsList = readsLists.get(chromName);
            readsList[0][counters.get(chromName)] = startPosition;
            readsList[1][counters.get(chromName)] = 1;
            counters.put(chromName, counters.get(chromName) + 1);
        }
    }

    private void updateGenes() {
        try {
            Set<String> keySet = m_chromosome.keySet();
            Iterator<String> itChrom = keySet.iterator();
            while (itChrom.hasNext()) {
                String chromName = itChrom.next();
                int[] coordinates = m_samCoordinates.get(chromName);
                int[][] reads = m_samCoverages.get(chromName);
                HashMap<String, Gene> genes = m_chromosome.get(chromName);

                if (genes == null) {
                    if (m_unmappedChromosome == null) {
                        m_unmappedChromosome = new HashMap<String, String>();
                    }

                    if (!m_unmappedChromosome.containsKey(chromName)) {
                        m_unmappedChromosome.put(chromName, chromName);

                        m_logWriter.warn("Chromosome " + chromName + " is not in the annotation file.", false);
                    }

                    continue;
                }

                if (coordinates == null || reads == null) {
                    continue;
                }

                Arrays.sort(coordinates);

                int coordinateIndex = 0;
                int geneListIndex = 0;
                Comparator<Object> HOT_ITEM = new GeneComparator();
                List<Gene> sortedGenesList = new ArrayList<Gene>();
                sortedGenesList.addAll(genes.values());
                Collections.sort(sortedGenesList, HOT_ITEM);
                HashMap<Integer, Integer> locations = new HashMap<Integer, Integer>();
                HashMap<String, String> geneIDs = new HashMap<String, String>();

                int startPosition = coordinates[coordinateIndex];
                while (coordinateIndex < coordinates.length) {
                    startPosition = coordinates[coordinateIndex];
                    int[][] read = m_util.getRead(reads, startPosition);

                    while (geneListIndex < sortedGenesList.size()) {
                        Gene gene = sortedGenesList.get(geneListIndex);
                        int geneStart = gene.getGeneStart();
                        int geneEnd = gene.getGeneEnd();
                        if (StrandHelper.getInstance().isForwardStrand(gene.m_strand) == 16) {
                            geneStart = -geneStart;
                            geneEnd = -geneEnd;
                        }

                        if (startPosition > geneEnd) {
                            geneListIndex++;
                        } else {
                            if (gene.withinExons(startPosition)) {
                                if (locations.containsKey(startPosition)) {
                                    if (geneIDs.containsKey(gene.m_geneID)) {
                                        System.out.println(gene.m_geneID);
                                    }
                                } else {
                                    locations.put(startPosition, startPosition);
                                    geneIDs.put(gene.m_geneID, gene.m_geneID);
                                }

                                m_readsNumOnExon += read[1][0];
                                gene.m_copies += read[1][0];
                            }

                            if (gene.withinIntrons(startPosition)) {
                                if (locations.containsKey(startPosition)) {
                                    if (geneIDs.containsKey(gene.m_geneID)) {
                                        System.out.println(gene.m_geneID);
                                    }
                                } else {
                                    locations.put(startPosition, startPosition);
                                    geneIDs.put(gene.m_geneID, gene.m_geneID);
                                }

                                m_readsNumOnIntron += read[1][0];
                            }
                            break;
                        }
                    }
                    coordinateIndex++;
                }
            }
        } catch (Exception e) {
            e.printStackTrace();
        }
    }

    public void setChromosome(HashMap<String, HashMap<String, Gene>> chromosome) {
        m_chromosome = chromosome;
    }

    public void setCoverageParameters(HashMap<String, int[]> coordinates,
            HashMap<String, int[][]> coverages) {
        m_samCoordinates = coordinates;
        m_samCoverages = coverages;
    }

    public HashMap<String, int[]> getCoordinatesMap() {
        return m_samCoordinates;
    }

    public HashMap<String, int[][]> getCoveragesMap() {
        return m_samCoverages;
    }

    public int getReadsNumOnExon() {
        return m_readsNumOnExon;
    }

    public int getReadsNumOnIntron() {
        return m_readsNumOnIntron;
    }

    public int getReadsNumOnIntergenic() {
        m_readsNumOnIntergenic = m_totalReadsNum - (m_readsNumOnIntron + m_readsNumOnExon);

        if (m_readsNumOnIntergenic < 0) {
            return 0;
        }

        return m_readsNumOnIntergenic;
    }

    public int getTotalReadsNum() {
        return m_totalReadsNum;
    }

    public boolean getHasJunctionReads() {
        return m_hasJunctionReads;
    }

    public static void main(String[] args) {
        String samFile = "E:\\WorkSpace\\eclipse_swt\\workspace\\SAMMate\\example\\Example Data\\pair-end.sam.txt";
        // String samFile =
        // "E:\\WorkSpace\\eclipse_swt\\workspace\\project\\data\\test\\accepted_hits.sam";
        String gffFile = "E:\\WorkSpace\\eclipse_swt\\workspace\\SAMMate\\example\\Annotation Files\\2006_origin_gff3.txt";

        try {
            Calendar now = Calendar.getInstance();
            String time = now.get(Calendar.HOUR_OF_DAY) + ":" + now.get(Calendar.MINUTE) + ":"
                    + now.get(Calendar.SECOND);
            System.out.println("Start time: " + time);

            GFFParser gffParser = new GFFParser();
            gffParser.parseFile(gffFile);
            now = Calendar.getInstance();
            time = now.get(Calendar.HOUR_OF_DAY) + ":" + now.get(Calendar.MINUTE) + ":" + now.get(Calendar.SECOND);
            System.out.println("Parse GFF: " + time);

            SamParser sp = new SamParser();
            sp.setChromosome(gffParser.m_chromosome);
            sp.parseFile(samFile);

            now = Calendar.getInstance();
            time = now.get(Calendar.HOUR_OF_DAY) + ":" + now.get(Calendar.MINUTE) + ":" + now.get(Calendar.SECOND);
            System.out.println("Parse Sam: " + time);
        } catch (Exception e) {
            e.printStackTrace();
        }
    }
}
/** 
 *
 * $Author: Guorong Xu
 * $Revision: 1.0
 * $Date: 2009/05/03 
 *
 * This file is part of SAMMate.
 * Copyright (C) 2008-2009 Guorong Xu, All Rights Reserved. 
 * 
*/

package uno.cs.genomics.group.alignment;

public class ShortRead implements Comparable<ShortRead>
{
	public int m_startPosition;
	public int m_length;
	public int m_copies = 0;
	
	public void setStartPosition(int startPosition)
	{
		m_startPosition = startPosition;
	}
	
	public void setLength(int length)
	{
		m_length = length;
	}
	
	public void setCopies(int copies)
	{
		m_copies = copies;
	}
	
	public int compareTo(ShortRead o) {
        return this.m_startPosition - o.m_startPosition ;
    }
}
/** 
 *
 * $Author: Guorong Xu
 * $Revision: 2.4.1
 * $Date: 2010/12/27 
 *
 * This file is part of SAMMate.
 * Copyright (C) 2008-2010 Guorong Xu, All Rights Reserved. 
 * 
*/

package uno.cs.genomics.group.alignment;

public class Signal implements Comparable<Signal> 
{
	public int m_startPosition;
	public int m_depth;
	
	public Signal()
	{
		
	}
	
	public Signal(int startPosition, int depth)
	{
		m_startPosition = startPosition;
		m_depth = depth;
	}
	
	public void setStartPosition(int startPosition)
	{
		m_startPosition = startPosition;
	}
	
	public void setDepth(int depth)
	{
		m_depth = depth;
	}
	
	public int compareTo(Signal other) {
        return this.m_startPosition - other.m_startPosition ;
    }
}
/** 
 *
 * $Author: Guorong Xu
 * $Revision: 1.0
 * $Date: 2009/10/28 
 *
 * This file is part of SAMMate.
 * Copyright (C) 2008-2009 Guorong Xu, All Rights Reserved. 
 * 
*/

package uno.cs.genomics.group.alignment;

public class Statistician
{
	protected String m_pairName = null;
	protected int m_readsNumOnExon = 0;
	protected int m_readsNumOnIntron = 0;
	protected int m_readsNumOnIntergenic = 0;
	protected int m_readsNumOnJunction = 0;
	protected int m_totalReadsNum = 0;
	
	public Statistician() {

	}

	public void setPairName(String pairName)
	{
		m_pairName = pairName;
	}
	
	public void setReadsNumOnExon(int readsNumOnExon)
	{
		m_readsNumOnExon = readsNumOnExon;
	}
	
	public void setReadsNumOnIntron(int readsNumOnIntron)
	{
		m_readsNumOnIntron = readsNumOnIntron;
	}
	
	public void setReadsNumOnJunction(int readsNumOnJunction)
	{
		m_readsNumOnJunction = readsNumOnJunction;
	}
	
	public void setReadsNumOnIntergenic(int readsNumOnIntergenic)
	{
		m_readsNumOnIntergenic = readsNumOnIntergenic;
	}
	
	public void setTotalReadsNum(int totalReadsNum)
	{
		m_totalReadsNum = totalReadsNum;
	}
	
	public String getPairName()
	{
		return m_pairName;
	}
	
	public int getReadsNumOnExon()
	{
		return m_readsNumOnExon;
	}
	
	public int getReadsNumOnIntron()
	{
		return m_readsNumOnIntron;
	}
	
	public int getReadsNumOnJunction()
	{
		return m_readsNumOnJunction;
	}
	
	public int getReadsNumOnIntergenic()
	{
		return m_readsNumOnIntergenic;
	}
	
	public int getTotalReadsNum()
	{
		return m_totalReadsNum;
	}
}
/** 
 *
 * $Author: Guorong Xu
 * $Revision: 1.0
 * $Date: 2009/05/03 
 *
 * This file is part of SAMMate.
 * Copyright (C) 2008-2009 Guorong Xu, All Rights Reserved. 
 * 
*/

package uno.cs.genomics.group.alignment;

import java.util.ArrayList;
import java.util.StringTokenizer;

public class Transcript {
	public String m_transcriptName;
	public String m_transcriptID;
	public double m_locationStart;
	public double m_locationEnd;
	public String m_proportionValue = "0.0";
	public String m_expressionValue = "0.0";
	public ArrayList<Exon> m_exonList = null;
	
	public Transcript() {

	}
	
	public void setTranscriptName(String transcriptName)
	{
		m_transcriptName = transcriptName;
	}
	
	public void setTranscriptID(String transcriptID)
	{
		m_transcriptID = transcriptID;
	}
	
	public void setLocationStart(double locationStart)
	{
		m_locationStart = locationStart;
	}
	
	public void setLocationEnd(double locationEnd)
	{
		m_locationEnd = locationEnd;
	}
	
	public void setProportionValue(String proportionValue)
	{
		m_proportionValue = proportionValue;
	}
	
	public void setExpressionValue(String expressionValue)
	{
		m_expressionValue = expressionValue;
	}
	
	public void addExon(Exon exon)
	{
		if (m_exonList == null)
			m_exonList = new ArrayList<Exon>();
		m_exonList.add(exon);
	}
	
	public void setExonList(String exonStarts, String exonEnds)
	{
		int exonStart = 0;
		int exonEnd = 0;
		StringTokenizer st1 = new StringTokenizer(exonStarts, ",");
		StringTokenizer st2 = new StringTokenizer(exonEnds, ",");
		
		while (st1.hasMoreTokens()) 
		{
			String stringValue1 = st1.nextToken();
			String stringValue2 = st2.nextToken();
			exonStart = Integer.valueOf(stringValue1);
			exonEnd = Integer.valueOf(stringValue2);
			
			Exon exon = new Exon();
			exon.setLocationStart(exonStart);
			exon.setLocationEnd(exonEnd);
			addExon(exon);
		}
	}
	
	public void setCDSList(String cdsStarts, String cdsEnds)
	{
		int cdsStart = 0;
		int cdsEnd = 0;
		StringTokenizer st1 = new StringTokenizer(cdsStarts, ",");
		StringTokenizer st2 = new StringTokenizer(cdsEnds, ",");
		
		while (st1.hasMoreTokens()) 
		{
			String stringValue1 = st1.nextToken();
			String stringValue2 = st2.nextToken();
			cdsStart = Integer.valueOf(stringValue1);
			cdsEnd = Integer.valueOf(stringValue2);
			
			Exon exon = new Exon();
			exon.setLocationStart(cdsStart);
			exon.setLocationEnd(cdsEnd);
		}
	}
	
	public Exon getMatchedExon(int start, int end)
	{
		if (m_exonList == null)
			return null;
		else
		{
			for (int i = 0; i < m_exonList.size(); i++)
			{
				Exon exon = m_exonList.get(i);
				if (exon.m_locationStart == start || exon.m_locationEnd == end)
					return exon;
				if (exon.m_locationStart <= start && exon.m_locationEnd >= end)
					return exon;
				if (exon.m_locationStart >= start && exon.m_locationEnd <= end)
					return exon;
			}
		}
		
		return null;
	}
	
	public Exon getExactExon(int start, int end)
	{
		if (m_exonList == null)
			return null;
		else
		{
			for (int i = 0; i < m_exonList.size(); i++)
			{
				Exon exon = m_exonList.get(i);
				if (exon.m_locationStart == start && exon.m_locationEnd == end)
					return exon;
			}
		}
		
		return null;
	}
	
	public int getLength()
	{
		if (m_exonList == null)
			return 0;
		else
		{
			int length = 0;
			for (int i = 0; i < m_exonList.size(); i++)
			{
				Exon exon = m_exonList.get(i);
				length += (exon.m_locationEnd - exon.m_locationStart + 1);
			}
			return length;
		}
	}
	
	public boolean contain(int position)
	{
		if (m_exonList == null)
			return false;
		else
		{
			for (int i = 0; i < m_exonList.size(); i++)
			{
				Exon exon = m_exonList.get(i);
				
				if (exon.m_locationStart <= position && exon.m_locationEnd >= position)
					return true;
			}
		}
		
		return false;
	}
}
/** 
 *
 * $Author: Guorong Xu
 * $Revision: 2.5.1
 * $Date: 2011/04/14 
 *
 * This file is part of SAMMate.
 * Copyright (C) 2008-2011 Guorong Xu, All Rights Reserved. 
 * 
*/

package uno.cs.genomics.group.calculator;

import java.io.BufferedReader;
import java.io.File;
import java.io.InputStreamReader;
import java.util.ArrayList;
import java.util.Collections;
import java.util.Vector;

import uno.cs.genomics.group.properties.TempProperties;
import uno.cs.genomics.group.properties.UserProperties;
import uno.cs.genomics.group.util.LogWriter;

public class BowtieExecutor
{
	public String m_separator = System.getProperty("file.separator");
	public int m_maxThreadNum = UserProperties.getInstance().getProperty("bowtie_maxThreadNum",2);
	public int m_mismatchNum = UserProperties.getInstance().getProperty("bowtie_mismatchNum",2);
	public boolean m_bestAlignment = UserProperties.getInstance().getProperty("bowtie_bestAlignment",false);
	public String m_bowtieFolder = TempProperties.getInstance().getProperty("bowtie_bowtieFolder","");
	public String m_indexFolder = TempProperties.getInstance().getProperty("bowtie_indexFolder","");
	
	public Process m_process = null;
	public Vector<String[]> m_samFiles = new Vector<String[]>();
	
	private LogWriter m_logWriter = LogWriter.getInstance();
	
	public boolean execute(Vector<String[]> seqFiles)
	{
		m_logWriter.info("Start processing alignment using Bowtie aligner.", true);
		
		try
		{
			String[] commandLine = assembleCommands(seqFiles);
			
			String commands = "";
			for (int i = 0; i < commandLine.length; i++)
				commands = commands + commandLine[i] + " ";
			
			m_logWriter.info("Executing Bowtie command:" + commands, true);
			
			int tryTimes = 0;
			int exitVal = 0;
			
			while (tryTimes < 5)
			{
				m_process = Runtime.getRuntime().exec(commandLine);

				String line;
				BufferedReader in = new BufferedReader(new InputStreamReader(m_process.getInputStream()));
				
				while ((line = in.readLine()) != null) 
				{
					System.out.println(line);
				}
				
				in.close();
			       
				exitVal = m_process.waitFor();
				m_process.destroy();
				m_process = null;
				
				if (exitVal < 0)
					m_logWriter.info("Exited with error code " + exitVal, false);
				else if (exitVal == 0)
				{
					m_logWriter.info("Exited with error code " + exitVal, false);
					break;
				}
				
				tryTimes++;
			}
			
			if (exitVal < 0)
			{
				m_logWriter.info("Exited with error code " + exitVal, false);
				m_samFiles = null;
				m_logWriter.error("The alignment can not be successfully executed due to no Bowtie executable file or incorrect file format.", true);
				return false;
			}

		} catch (Exception e)
		{
			m_samFiles = null;
			m_logWriter.error("The alignment can not be successfully executed due to no Bowtie executable file or incorrect file format.", true);
			return false;
		}
		
		return true;
	}
	
	private String[] assembleCommands(Vector<String[]> seqFiles)
	{
		if ("".equalsIgnoreCase(m_bowtieFolder) || m_bowtieFolder.length() == 0)
			m_logWriter.warn("The directory of Bowtie executable files is not located.", true);
		
		ArrayList<String> commandArray = new ArrayList<String>();
		
		String mainCommand = m_bowtieFolder + m_separator + "./bowtie";
		commandArray.add(mainCommand);
		commandArray.add("--offrate");
		commandArray.add("6");
		commandArray.add("-p");
		commandArray.add("" + m_maxThreadNum);
		commandArray.add("-v");
		commandArray.add(""+ m_mismatchNum);
		commandArray.add("-k");
		commandArray.add("1");
		commandArray.add("-S");
		
		if (seqFiles != null && (seqFiles.get(0)[0].indexOf("fastq") > 0 
				||seqFiles.get(0)[0].indexOf("fq") > 0))
			commandArray.add("-q");
		else if (seqFiles != null && (seqFiles.get(0)[0].indexOf("fasta") > 0 
				||seqFiles.get(0)[0].indexOf("fa") > 0))
			commandArray.add("-f");
		
		commandArray.add(m_indexFolder + m_separator + getIndexFileName());
		
		Vector<String> mate1 = new Vector<String>();
		Vector<String> mate2 = new Vector<String>();
		
		for (int i = 0; i < seqFiles.size(); i++)
		{
			if (seqFiles.get(i)[0].indexOf("_1.") > 0)
				mate1.add(seqFiles.get(i)[0]);
			
			if (seqFiles.get(i)[0].indexOf("_2.") > 0)
				mate2.add(seqFiles.get(i)[0]);
		}
		
		Collections.sort(mate1);
		Collections.sort(mate2);
		
		String sequenceFile = "";
		String outputPath = "";
		if (mate1 != null && mate1.size() > 0 && mate2 != null && mate2.size() > 0 
				&& mate1.size() == mate2.size())
		{
			for (int i = 0; i < mate1.size(); i++)
			{
				commandArray.add("-1");
				commandArray.add(mate1.get(i));
			}
			for (int i = 0; i < mate2.size(); i++)
			{
				commandArray.add("-2");
				commandArray.add(mate2.get(i));
			}
			
			for (int i = 0; i < mate1.size(); i++)
			{
				String samFile = mate1.get(i).subSequence(0, mate1.get(i).lastIndexOf(".")) + ".sam";
				m_samFiles.add(new String[]{samFile});
				commandArray.add(samFile);
			}
		} 
		else if (mate1 != null && mate1.size() > 0 && mate2 != null && mate2.size() > 0 
				&& mate1.size() != mate2.size())
		{
			m_logWriter.warn("The paired-end files are required to be paired.", true);
		}
		else if (mate1.isEmpty() || mate2.isEmpty())
		{
			for (int i = 0; i < seqFiles.size(); i++)
				commandArray.add(seqFiles.get(i)[0]);

			for (int i = 0; i < seqFiles.size(); i++)
			{
				String samFile = seqFiles.get(i)[0].subSequence(0, seqFiles.get(i)[0].lastIndexOf(".")) + ".sam";
				m_samFiles.add(new String[]{samFile});
				commandArray.add(samFile);
			}
		}
		
		return commandArray.toArray(new String[commandArray.size()]);
	}
	
	private String getIndexFileName()
	{
		File dir = new File(m_indexFolder);

		String[] files = dir.list();
		if (files != null) 
		{
		    for (int i=0; i< files.length; i++) 
		    {
		        String fileName = files[i];
		        if (fileName.indexOf(".1.ebwt") > 0)
		        	return fileName.substring(0, fileName.indexOf(".1.ebwt"));
		    }
		}
		
		m_logWriter.warn("The directory of index files is not located.", true);
		return "";
	}
	
	public Vector<String[]> getSAMFiles()
	{
		return m_samFiles;	
	}

	public boolean cancel()
	{
		try
		{
			m_logWriter.info("Cancelling Bowtie...", true);
			m_process.destroy();

			BufferedReader input = new BufferedReader(new InputStreamReader(m_process.getInputStream()));
			String line = null;

			while ((line = input.readLine()) != null)
				System.out.println(line);

		} catch (Exception e)
		{
			return false;
		}

		return true;		
	}
}

/** 
 *
 * $Author: Guorong Xu
 * $Revision: 2.5.1
 * $Date: 2011/04/14 
 *
 * This file is part of SAMMate.
 * Copyright (C) 2008-2011 Guorong Xu, All Rights Reserved. 
 * 
*/

package uno.cs.genomics.group.calculator;

import java.io.BufferedReader;
import java.io.File;
import java.io.FileReader;
import java.io.FileWriter;
import java.io.IOException;
import java.io.LineNumberReader;
import java.util.ArrayList;
import java.util.Arrays;
import java.util.HashMap;
import java.util.List;
import java.util.StringTokenizer;
import java.util.Vector;

import uno.cs.genomics.group.alignment.Gene;
import uno.cs.genomics.group.properties.ChromosomeMap;
import uno.cs.genomics.group.properties.SystemProperties;
import uno.cs.genomics.group.properties.UserProperties;
import uno.cs.genomics.group.util.LogWriter;

public class CalculatorHelpler 
{
	public String m_RPKMFileName = UserProperties.getInstance().getProperty("geneExpFileName","Gene_Expression.xls");
	public String m_tranFileName = UserProperties.getInstance().getProperty("tranExpFileName","Tran_Expression.xls");
	
	public boolean m_enableOneStep = UserProperties.getInstance().getProperty("enableOneStep",false);
	public boolean m_enableIterative = UserProperties.getInstance().getProperty("enableIterative",false);
	public boolean m_enableEMProcedure = UserProperties.getInstance().getProperty("enableEMProcedure",true);
	
	public boolean m_isCalculateRPKM = UserProperties.getInstance().getProperty("enableCalculateRPKM",true);
	public boolean m_isBuildCoverage = UserProperties.getInstance().getProperty("enableBuildCoverage",false);
	public boolean m_isBuildSignalmap = UserProperties.getInstance().getProperty("enableSignalMap",false);
	
	private LogWriter m_logWriter = LogWriter.getInstance();
	
	public Vector<String[]> outputGeneRPKMs(Vector<String> samFiles, 
			HashMap<String, Vector<String>> geneRPKMs, String outputFile)
	{
		Vector<String[]> RPKMrecords = new Vector<String[]>();

		if (geneRPKMs != null)
		{
			Object[] keys = geneRPKMs.keySet().toArray();
			Arrays.sort(keys);

			for (int i = 0; i < keys.length; i++)
			{
				Vector<String> geneRPKM = geneRPKMs.get((String) keys[i]);
				RPKMrecords.add(geneRPKM.toArray(new String[geneRPKM.size()]));
			}
			try
			{
				if (outputFile != null && RPKMrecords != null 
						&& RPKMrecords.size() > 0 && RPKMrecords.get(0) != null)
				{
					HashMap<String, String> map = ChromosomeMap.getInstance().getChromosomeMap();
					File file = new File(outputFile + m_RPKMFileName);
					FileWriter filewriter = new FileWriter(file, false);
					
					String[] records = RPKMrecords.get(0);
					if (RPKMrecords != null && RPKMrecords.size() > 0 && RPKMrecords.get(0) != null)
					{
						int columns = RPKMrecords.get(0).length;
						StringBuffer titles = new StringBuffer();
						titles.append("Chromosome\t");
						titles.append("Gene Name\t");
						titles.append("Gene ID\t");
						titles.append("Sum of Exon Length of Gene\t");
						int laneIndex = (columns - 4)/2;
						for (int i = 0; i < laneIndex; i++)
						{
							titles.append("Reads Counts" + " (" + samFiles.get(i) + ")\t");
							titles.append(SystemProperties.getInstance().getProperty("FPKM_RPKM","RPKM") + " (" + samFiles.get(i) + ")\t");
						}
												
						filewriter.write(titles + "\r\n");
					}
					
					for (int i = 0; i < RPKMrecords.size(); i++)
					{
						records = RPKMrecords.get(i);
						if (records == null || records.length == 0)
							continue;

						for (int j = 0; j < records.length; j++)
						{
							if (j == 1 && map!= null && map.get(records[1]) != null)
								filewriter.write(map.get(records[1]) + "\t");
							else
								filewriter.write(records[j] + "\t");
						}
						filewriter.write("\r\n");
					}
					filewriter.close();
					m_logWriter.info("The gene expression file is saved to: " + outputFile + m_RPKMFileName + ".", true);
				}
			} catch (IOException e)
			{
				e.printStackTrace();
			}
		}

		return RPKMrecords;
	}
	
	private void calculatePValue(HashMap<Integer, Integer> groupAFiles, 
			HashMap<Integer, Integer> groupBFiles, HashMap<String, HashMap<String, Gene>> chromosomes,
			HashMap<String, ArrayList<Vector<String>>> transcriptRPKMs)
	{
		if (groupAFiles == null || groupAFiles.size() == 0 ||
                    groupBFiles == null || groupBFiles.size() == 0)
			return;
		
		if (transcriptRPKMs != null)
		{
			Object[] keys = transcriptRPKMs.keySet().toArray();
			Arrays.sort(keys);
			DifferentialSpliceCaller dsc = new DifferentialSpliceCaller();
			
			for (int i = 0; i < keys.length; i++)
			{
				ArrayList<Vector<String>> transcriptRPKM = transcriptRPKMs.get((String) keys[i]);
				ArrayList<Long> observation1 = new ArrayList<Long>();
				ArrayList<Long> observation2 = new ArrayList<Long>();
				String chromName = transcriptRPKM.get(0).get(0);
				String geneID = transcriptRPKM.get(0).get(2);
				
				for (int j = 0; j < transcriptRPKM.size(); j++)
				{
					long entry1 = 0;
					long entry2 = 0;
					for (int k = 0; k < transcriptRPKM.get(j).size(); k++)
					{
						if (k > 5 && (k - 6)%4 == 1 && groupAFiles.containsKey((k -6)/4))
							entry1 += Long.valueOf(transcriptRPKM.get(j).get(k));
						else if (k > 5 && (k - 6)%4 == 1 && groupBFiles.containsKey((k -6)/4))
							entry2 += Long.valueOf(transcriptRPKM.get(j).get(k));
					}
					observation1.add(entry1/groupAFiles.size());
					observation2.add(entry2/groupBFiles.size());
				}
				
				double pValue = dsc.chiSquareTest(observation1, observation2);

				if (chromosomes.get(chromName) != null)
				{
					HashMap<String, Gene> genes = chromosomes.get(chromName);
					if (genes.get(geneID + "+" + chromName) != null)
					{
						Gene gene = genes.get(geneID + "+" + chromName);
						gene.m_pvalue = pValue;
					}
					else if (genes.get(geneID + "-" + chromName) != null)
					{
						Gene gene = genes.get(geneID + "-" + chromName);
						gene.m_pvalue = pValue;
					}
				}
			}
		}
	}
	
	public Vector<String[]> outputTranscriptRPKMs(HashMap<Integer, Integer> groupAFiles, 
			HashMap<Integer, Integer> groupBFiles, HashMap<String, HashMap<String, Gene>> chromosomes,
			Vector<String> samFiles, HashMap<String, ArrayList<Vector<String>>> transcriptRPKMs,
			String outputFile)
	{
		if (!m_enableOneStep && !m_enableIterative && !m_enableEMProcedure)
			return null;

		Vector<String[]> RPKMrecords = new Vector<String[]>();

		if (transcriptRPKMs != null)
		{
			calculatePValue(groupAFiles,groupBFiles, chromosomes,transcriptRPKMs);
			
			Object[] keys = transcriptRPKMs.keySet().toArray();
			Arrays.sort(keys);

			for (int i = 0; i < keys.length; i++)
			{
				ArrayList<Vector<String>> transcriptRPKM = transcriptRPKMs.get((String) keys[i]);
				for (int j = 0; j < transcriptRPKM.size(); j++)
					RPKMrecords.add(transcriptRPKM.get(j).toArray(new String[transcriptRPKM.get(j).size()]));
			}
			
			try
			{
				if (outputFile != null && RPKMrecords != null 
						&& RPKMrecords.size() > 0 && RPKMrecords.get(0) != null)
				{
					HashMap<String, String> map = ChromosomeMap.getInstance().getChromosomeMap();
					File file = new File(outputFile + m_tranFileName);
					FileWriter filewriter = new FileWriter(file, false);
					
					String[] records = RPKMrecords.get(0);
					if (RPKMrecords != null && RPKMrecords.size() > 0 && RPKMrecords.get(0) != null)
					{
						int columns = RPKMrecords.get(0).length;
						StringBuffer titles = new StringBuffer();
						titles.append("Chromosome\t");
						titles.append("Gene Name\t");
						titles.append("Gene ID\t");
						titles.append("Transcript ID\t");
						titles.append("Sum of Exon Length of Gene\t");
						titles.append("Sum of Exon Length of Transcript\t");
						titles.append("P Value\t");	
						
						int laneIndex = (columns - 6)/4;
						for (int i = 0; i < laneIndex; i++)
						{
							titles.append("Reads Counts of Gene" + " (" + samFiles.get(i) + ")\t");
							titles.append("Reads Counts of Transcript" + " (" + samFiles.get(i) + ")\t");
							titles.append("Proportion Value" + " (" + samFiles.get(i) + ")\t");
							
							if (m_enableEMProcedure)
							{
								String RPKMValue = SystemProperties.getInstance().getProperty("FPKM_RPKM","RPKM"); 
								titles.append(RPKMValue + " (" + samFiles.get(i) + ")\t");
							}
							else
								titles.append("Expression Value" + " (" + samFiles.get(i) + ")\t");
						}
						filewriter.write(titles + "\r\n");
					}
					
					for (int i = 0; i < RPKMrecords.size(); i++)
					{
						records = RPKMrecords.get(i);
						
						String chromName = records[0];
						String geneID = records[2];
						
						if (records == null || records.length == 0)
							continue;

						List<String> recordsList = new ArrayList<String>(Arrays.asList(records));
						for (int j = 0; j < records.length; j++)
						{
							if (j == 6)
							{
								if (chromosomes.get(chromName) != null)
								{
									HashMap<String, Gene> genes = chromosomes.get(chromName);
									if (genes.get(geneID + "+" + chromName) != null)
									{
										Gene gene = genes.get(geneID + "+" + chromName);
										filewriter.write(gene.m_pvalue + "\t");
										recordsList.add(6,String.valueOf(gene.m_pvalue));
									}
									else if (genes.get(geneID + "-" + chromName) != null)
									{
										Gene gene = genes.get(geneID + "-" + chromName);
										filewriter.write(gene.m_pvalue + "\t");
										recordsList.add(6,String.valueOf(gene.m_pvalue));										
									}									
								}
							}
							if (j == 1 && map!= null && map.get(records[1]) != null)
								filewriter.write(map.get(records[1]) + "\t");
							else
								filewriter.write(records[j] + "\t");
						}

						// Insert the p-value to records. Added by Guorong
						records = recordsList.toArray(new String[recordsList.size()]);
						RPKMrecords.set(i, records);
						
						filewriter.write("\r\n");
					}
					filewriter.close();
					m_logWriter.info("The transcript expression file is saved to: " + outputFile + m_tranFileName + ".", true);
				}
			} catch (IOException e)
			{
				e.printStackTrace();
			}
		}

		return RPKMrecords;
	}
	
	public double getRandomPercentage(int lowerBound, int index, int totalTask, double percentageBase)
	{
		double ret = lowerBound + (int) ( Math.random()* 5);
		
		double ratio = (double)1/(double)totalTask;
		
		ret = Math.round(percentageBase + ret * ratio + ratio * index);
		
		if (ret >= 100)
			ret  = 99;
		
		return ret;
	}
	
	public double estimateTimeCost(Vector<String[]> samFiles)
	{
    	double retTimeCost = 0;
    	
		try
		{
	    	int totalTimeCost = 0;
	    	
			for (int i = 0; i < samFiles.size(); i++)
			{
			    File file = new File(samFiles.get(i)[0]);
			    
			    LineNumberReader  lnr = new LineNumberReader(new FileReader(file));
				lnr.skip(Long.MAX_VALUE);
				long fileSize = lnr.getLineNumber();
				
				if (m_enableOneStep)
					totalTimeCost += getTimeslice(0, fileSize);
				if (m_enableIterative)
					totalTimeCost += getTimeslice(1, fileSize);
				if (m_enableEMProcedure)
					totalTimeCost += getTimeslice(2, fileSize);
				if (m_isCalculateRPKM)
					totalTimeCost += getTimeslice(3, fileSize);
				if (m_isBuildCoverage)
					totalTimeCost += getTimeslice(4, fileSize);
				if (m_isBuildSignalmap)
					totalTimeCost += getTimeslice(5, fileSize);				
			}
			
			if (totalTimeCost < 30)
			{
				m_logWriter.info("The estimated time to process the data is less than 0.5 hour(s).", true);
				retTimeCost = 0.5;
			}
			else if (totalTimeCost >= 30 && totalTimeCost <= 45)
			{
				m_logWriter.info("The estimated time to process the data is about 0.5 hour(s).", true);
				retTimeCost = 0.5;
			}
			else if (totalTimeCost > 45 && totalTimeCost <= 90)
			{
				m_logWriter.info("The estimated time to process the data is about 1 hour(s).", true);
				retTimeCost = 1;
			}
			else if (totalTimeCost > 90 && totalTimeCost <= 150)
			{
				m_logWriter.info("The estimated time to process the data is about 2 hour(s).", true);
				retTimeCost = 2;
			}
			else if (totalTimeCost > 150 && totalTimeCost <= 210)
			{
				m_logWriter.info("The estimated time to process the data is about 3 hour(s).", true);
				retTimeCost = 3;
			}
			else if (totalTimeCost > 210 && totalTimeCost <= 270)
			{
				m_logWriter.info("The estimated time to process the data is about 4 hour(s).", true);
				retTimeCost = 4;
			}
			else if (totalTimeCost > 270 && totalTimeCost <= 360)
			{
				m_logWriter.info("The estimated time to process the data is more than 4 hour(s).", true);
				retTimeCost = 4;
			}
			else if (totalTimeCost > 360 && totalTimeCost <= 480)
			{
				m_logWriter.info("The estimated time to process the data is more than 6 hour(s).", true);
				retTimeCost = 6;
			}
			else if (totalTimeCost > 480)
			{
				m_logWriter.info("The estimated time to process the data is more than 8 hour(s).", true);
				retTimeCost = 8;
			}

			
		} catch (IOException e)
		{
			e.printStackTrace();
		}
		
		return retTimeCost;
	}
	
	private int getTimeslice(int option, long fileSize)
	{
		int timeSlice = 0;
		
		switch (option)
		{
		// 0 = enableOneStep 
		case 0:
			if (fileSize < 10000000)
				timeSlice = 10;
			else if(fileSize >= 10000000 && fileSize < 15000000)
				timeSlice = 20;
			else if (fileSize >= 15000000 && fileSize < 20000000)
				timeSlice = 45;
			else if (fileSize >= 20000000)
				timeSlice = 60;			
			break;
		// 1 = enableIterative 
		case 1:
			if (fileSize < 1000000)
				timeSlice = 30;
			else if (fileSize >= 1000000 && fileSize < 5000000)
				timeSlice = 60;
			else if (fileSize >= 5000000 && fileSize < 10000000)
				timeSlice = 100;
			else if(fileSize >= 10000000 && fileSize < 15000000)
				timeSlice = 150;
			else if (fileSize >= 15000000 && fileSize < 20000000)
				timeSlice = 200;
			else if (fileSize >= 20000000)
				timeSlice = 250;
			break;
		// 2 = enableEMProcedure 
		case 2:
			if (fileSize < 1000000)
				timeSlice = 30;
			else if (fileSize >= 1000000 && fileSize < 5000000)
				timeSlice = 60;
			else if (fileSize >= 5000000 && fileSize < 10000000)
				timeSlice = 100;
			else if(fileSize >= 10000000 && fileSize < 15000000)
				timeSlice = 150;
			else if (fileSize >= 15000000 && fileSize < 20000000)
				timeSlice = 200;
			else if (fileSize >= 20000000)
				timeSlice = 250;
			break;
		// 3 = enableCalculateRPKM
		case 3:
			if (fileSize < 10000000)
				timeSlice = 15;
			else if(fileSize >= 10000000 && fileSize < 15000000)
				timeSlice = 20;
			else if (fileSize >= 15000000 && fileSize < 20000000)
				timeSlice = 25;
			else if (fileSize >= 20000000)
				timeSlice = 35;
			break;
		// 4 = enableBuildCoverage	
		case 4:
			if (fileSize < 10000000)
				timeSlice = 6;
			else if(fileSize >= 10000000 && fileSize < 15000000)
				timeSlice = 8;
			else if (fileSize >= 15000000 && fileSize < 20000000)
				timeSlice = 10;
			else if (fileSize >= 20000000)
				timeSlice = 12;
			break;
		// 5 = enableSignalMap			
		case 5:
			if (fileSize < 10000000)
				timeSlice = 6;
			else if(fileSize >= 10000000 && fileSize < 15000000)
				timeSlice = 8;
			else if (fileSize >= 15000000 && fileSize < 20000000)
				timeSlice = 10;
			else if (fileSize >= 20000000)
				timeSlice = 12;
			break;
		default:
			;
		}
		
		return timeSlice;
	}
}
/** 
 *
 * $Author: Guorong Xu
 * $Revision: 1.0
 * $Date: 2011/1/20 
 *
 * This file is part of SAMMate.
 * Copyright (C) 2008-2011 Guorong Xu, All Rights Reserved. 
 * 
*/

package uno.cs.genomics.group.calculator;

import java.util.Arrays;

public class CombinedCoordinate 
{
	public int[] m_samCoordinates = null;
	public int[] m_bedCoordinates = null;
	public int m_totalLength = 0;
	public int samForwardIndex = 0;
	public int bedForwardIndex = 0;
        public int samReverseIndex = 0;
	public int bedReverseIndex = 0;
	
	public CombinedCoordinate(int[] samCoordinates,int[] bedCoordinates) 
	{
		m_samCoordinates = samCoordinates;
		samReverseIndex = m_samCoordinates.length - 1;
                
                m_bedCoordinates = bedCoordinates;
                if (m_bedCoordinates != null)
                    bedReverseIndex = m_bedCoordinates.length - 1;
	}
	
	public int getTotalLength()
	{
		m_totalLength = m_samCoordinates.length;
		
		if (m_bedCoordinates != null)
			m_totalLength += m_bedCoordinates.length;
		
		return m_totalLength;
	}

	public int getLastPosition()
	{
		if (m_bedCoordinates == null)
			return m_samCoordinates[m_samCoordinates.length - 1];
		
		if (m_samCoordinates[m_samCoordinates.length - 1] > m_bedCoordinates[m_bedCoordinates.length - 1])
			return m_samCoordinates[m_samCoordinates.length - 1];
		else
			return m_bedCoordinates[m_bedCoordinates.length - 1];
	}
        
	public int getFirstPosition()
	{
		if (m_bedCoordinates == null)
			return m_samCoordinates[0];
		
		if (m_samCoordinates[0] < m_bedCoordinates[0])
			return m_samCoordinates[0];
		else
			return m_bedCoordinates[0];
	}        
	
	public int getNextPosition()
	{
		if (m_bedCoordinates == null)
		{
			samForwardIndex++;
			return m_samCoordinates[samForwardIndex - 1];
		}
		
		if (bedForwardIndex >= m_bedCoordinates.length)
		{
			samForwardIndex++;
			return m_samCoordinates[samForwardIndex - 1];
		}
		else if (samForwardIndex >= m_samCoordinates.length)
		{
			bedForwardIndex++;
			return m_bedCoordinates[bedForwardIndex - 1];
		}
		
		if (m_samCoordinates[samForwardIndex] < m_bedCoordinates[bedForwardIndex])
		{
			samForwardIndex++;
			return m_samCoordinates[samForwardIndex - 1];
		}
		else
		{
			bedForwardIndex++;
			return m_bedCoordinates[bedForwardIndex - 1];
		}
	}
        
	public int getPreviousPosition()
	{
		if (m_bedCoordinates == null)
		{
			samReverseIndex--;
			return m_samCoordinates[samReverseIndex + 1];
		}
		
		if (bedReverseIndex <= 0)
		{
			samReverseIndex--;
			return m_samCoordinates[samReverseIndex + 1];
		}
		else if (samReverseIndex <= 0)
		{
			bedReverseIndex--;
			return m_bedCoordinates[bedReverseIndex + 1];
		}
		
		if (m_samCoordinates[samReverseIndex] > m_bedCoordinates[bedReverseIndex])
		{
			samReverseIndex--;
			return m_samCoordinates[samReverseIndex + 1];
		}
		else
		{
			bedReverseIndex--;
			return m_bedCoordinates[bedReverseIndex + 1];
		}
	}        
	
	public boolean hasNextPosition()
	{
		if (m_bedCoordinates == null && samForwardIndex < getTotalLength())
			return true;
		else if (m_bedCoordinates == null)
			return false;
			
		if ((samForwardIndex + bedForwardIndex) < getTotalLength())
			return true;
		else
			return false;
	}
        
	public boolean hasPreviousPosition()
	{
		if (m_bedCoordinates == null && samReverseIndex >= 0)
			return true;
		else if (m_bedCoordinates == null)
			return false;
			
		if ((samReverseIndex + bedReverseIndex) >= 0)
			return true;
		else
			return false;
	}        
}
/** 
 *
 * $Author: Guorong Xu
 * $Revision: 1.0
 * $Date: 2009/05/03 
 *
 * This file is part of SAMMate.
 * Copyright (C) 2008-2009 Guorong Xu, All Rights Reserved. 
 * 
 */
package uno.cs.genomics.group.calculator;

import java.io.File;
import java.io.FileWriter;
import java.io.IOException;
import java.util.ArrayList;
import java.util.Arrays;
import java.util.Calendar;
import java.util.HashMap;
import java.util.Iterator;
import java.util.List;
import java.util.Set;
import java.util.Vector;
import java.util.logging.Logger;

import uno.cs.genomics.group.alignment.AlignmentUtil;
import uno.cs.genomics.group.alignment.BedParser;
import uno.cs.genomics.group.alignment.GFFParser;
import uno.cs.genomics.group.alignment.Gene;
import uno.cs.genomics.group.alignment.SamParser;
import uno.cs.genomics.group.alignment.ShortRead;
import uno.cs.genomics.group.alignment.Signal;
import uno.cs.genomics.group.properties.ChromosomeMap;
import uno.cs.genomics.group.properties.SystemProperties;
import uno.cs.genomics.group.properties.UserProperties;
import uno.cs.genomics.group.util.LogWriter;

public class CoverageBuilder {

    public HashMap<String, int[]> m_samCoordinates = null;
    public HashMap<String, int[][]> m_samCoverages = null;
    public HashMap<String, int[]> m_bedCoordinates = null;
    public HashMap<String, int[][]> m_bedCoverages = null;
    public HashMap<String, ArrayList<int[]>> m_signalLists = null;
    protected FileWriter m_filewriter = null;
    protected HashMap<String, String> m_chroNamesMap = ChromosomeMap.getInstance().getChromosomeMap();
    private LogWriter m_logWriter = LogWriter.getInstance();
    private AlignmentUtil m_util = new AlignmentUtil();
    public boolean m_isBuildCoverage = UserProperties.getInstance().getProperty("enableBuildCoverage", false);
    public boolean m_isBuildSignalmap = UserProperties.getInstance().getProperty("enableSignalMap", false);
    public boolean m_enableOneStep = UserProperties.getInstance().getProperty("enableOneStep", false);
    public boolean m_enableIterative = UserProperties.getInstance().getProperty("enableIterative", false);

    /**
     * The method is to build the coverage wiggle file by inputting the 
     * coordinates and coverage file generated by RPKMCalculator.
     * 
     * @param samCoordinateList
     * @param samCoverageList
     * @param outputFile
     */
    public void build(HashMap<String, int[]> samCoordinateList,
            HashMap<String, int[][]> samCoverageList,
            HashMap<String, int[]> bedCoordinateList,
            HashMap<String, int[][]> bedCoverageList,
            HashMap<String, ArrayList<int[]>> originateSignalLists,
            String outputFile) {
        m_samCoordinates = samCoordinateList;
        m_samCoverages = samCoverageList;
        m_bedCoordinates = bedCoordinateList;
        m_bedCoverages = bedCoverageList;
        m_signalLists = originateSignalLists;

        buildForwardWig(outputFile.replaceAll(".wig", "_forward.wig"));
        buildReverseWig(outputFile.replaceAll(".wig", "_reverse.wig"));
    }

    private void buildForwardWig(String outputFile) {
        int maxReadLength = SystemProperties.getInstance().getProperty("maxReadLength", 100);
        m_logWriter.info("The maximal length of short read is: " + maxReadLength, false);

        try {
            Set<String> keySet = m_samCoordinates.keySet();
            Iterator<String> itChromosome = keySet.iterator();

            if (m_isBuildCoverage) {
                File file = new File(outputFile);
                String fileIndex = outputFile.substring(outputFile.lastIndexOf("\\") + 1, outputFile.length());

                m_filewriter = new FileWriter(file, false);
                m_filewriter.write("track type=bedGraph name=\"read coverage " + fileIndex + "\"" + "\r\n");
            }

            while (itChromosome.hasNext()) {
                String chromName = itChromosome.next();
                int[][] samCoverages = m_samCoverages.get(chromName);
                int[][] bedCoverages = null;
                if (m_bedCoverages != null) {
                    bedCoverages = m_bedCoverages.get(chromName);
                }

                CombinedCoordinate combinedCoordinate = null;
                if (m_bedCoordinates != null) {
                    combinedCoordinate = new CombinedCoordinate(m_samCoordinates.get(chromName), m_bedCoordinates.get(chromName));
                } else {
                    combinedCoordinate = new CombinedCoordinate(m_samCoordinates.get(chromName), null);
                }

                int startPosition = 0;
                int endPosition = 0;
                ArrayList<Integer> positions = new ArrayList<Integer>();
                positions.add(startPosition);

                while (combinedCoordinate.hasNextPosition()) {
                    int currentPosition = combinedCoordinate.getNextPosition();
                    if (currentPosition < 0) {
                        continue;
                    }

                    positions.add(currentPosition);

                    int[][] read = m_util.getRead(samCoverages, currentPosition);
                    if (read == null && bedCoverages != null) {
                        read = m_util.getRead(bedCoverages, currentPosition);
                    }

                    if (currentPosition == combinedCoordinate.getLastPosition() && read != null) {
                        positions.add(currentPosition + read[2][0]);
                    }

                    if (currentPosition - endPosition <= maxReadLength && currentPosition != combinedCoordinate.getLastPosition()) {
                        endPosition = currentPosition;
                    } else {
                        // build coverage file from start position to end position;
                        outputForwardWigFile(samCoverages, bedCoverages, chromName, positions, outputFile);
                        positions = new ArrayList<Integer>();
                        startPosition = currentPosition;
                        endPosition = currentPosition;
                        positions.add(startPosition);
                    }

                    if (currentPosition == combinedCoordinate.getLastPosition()) {
                        outputForwardWigFile(samCoverages, bedCoverages, chromName, positions, outputFile);
                    }
                }
            }

            if (m_isBuildCoverage) {
                m_filewriter.close();
            }

        } catch (IOException e) {
            e.printStackTrace();
        }
    }

    private void buildReverseWig(String outputFile) {
        int maxReadLength = SystemProperties.getInstance().getProperty("maxReadLength", 200);
        m_logWriter.info("The maximal length of short read is: " + maxReadLength, false);

        try {
            Set<String> keySet = m_samCoordinates.keySet();
            Iterator<String> itChromosome = keySet.iterator();

            if (m_isBuildCoverage) {
                File file = new File(outputFile);
                String fileIndex = outputFile.substring(outputFile.lastIndexOf("\\") + 1, outputFile.length());

                m_filewriter = new FileWriter(file, false);
                m_filewriter.write("track type=bedGraph name=\"read coverage " + fileIndex + "\"" + "\r\n");
            }

            while (itChromosome.hasNext()) {
                String chromName = itChromosome.next();
                int[][] samCoverages = m_samCoverages.get(chromName);
                int[][] bedCoverages = null;
                if (m_bedCoverages != null) {
                    bedCoverages = m_bedCoverages.get(chromName);
                }

                CombinedCoordinate combinedCoordinate = null;
                if (m_bedCoordinates != null) {
                    combinedCoordinate = new CombinedCoordinate(m_samCoordinates.get(chromName), m_bedCoordinates.get(chromName));
                } else {
                    combinedCoordinate = new CombinedCoordinate(m_samCoordinates.get(chromName), null);
                }

                int startPosition = 0;
                int endPosition = 0;
                ArrayList<Integer> positions = new ArrayList<Integer>();
                positions.add(startPosition);

                while (combinedCoordinate.hasPreviousPosition()) {
                    int currentPosition = combinedCoordinate.getPreviousPosition();
                    if (currentPosition > 0) {
                        continue;
                    }

                    positions.add(currentPosition);

                    int[][] read = m_util.getRead(samCoverages, currentPosition);
                    if (read == null && bedCoverages != null) {
                        read = m_util.getRead(bedCoverages, currentPosition);
                    }

                    if (currentPosition == combinedCoordinate.getFirstPosition() && read != null) {
                        positions.add(currentPosition - read[2][0]);
                    }

                    if (currentPosition - endPosition <= maxReadLength && currentPosition != combinedCoordinate.getFirstPosition()) {
                        endPosition = currentPosition;
                    } else {
                        // build coverage file from start position to end position;
                        outputReverseWigFile(samCoverages, bedCoverages, chromName, positions, outputFile);
                        positions = new ArrayList<Integer>();
                        startPosition = currentPosition;
                        endPosition = currentPosition;
                        positions.add(startPosition);
                    }

                    if (currentPosition == combinedCoordinate.getFirstPosition()) {
                        outputReverseWigFile(samCoverages, bedCoverages, chromName, positions, outputFile);
                    }
                }
            }

            if (m_isBuildCoverage) {
                m_filewriter.close();
            }

        } catch (IOException e) {
            e.printStackTrace();
        }
    }

    private void outputForwardWigFile(int[][] samCoverages, int[][] bedCoverages, String chromName,
            ArrayList<Integer> positions, String outputFile) throws IOException {
        int originPosition = positions.get(0);
        int endPosition = positions.get(positions.size() - 1);
        int[] coordinate = new int[endPosition - originPosition + 1];

        if (m_chroNamesMap != null && m_chroNamesMap.get(chromName) != null) {
            chromName = m_chroNamesMap.get(chromName);
        }

        try {
            for (int i = 0; i < positions.size(); i++) {
                int currentPosition = positions.get(i);
                int[][] read = m_util.getRead(samCoverages, currentPosition);
                if (read == null && bedCoverages != null) {
                    read = m_util.getRead(bedCoverages, currentPosition);
                }

                if (read != null && currentPosition != positions.get(positions.size() - 1)) {
                    for (int j = 0; j < read[2][0]; j++) {
                        coordinate[currentPosition - originPosition + j] += read[1][0];
                    }
                }
            }
        } catch (ArrayIndexOutOfBoundsException e) {
            System.out.println(chromName + "\t" + originPosition + "\t" + endPosition);
        }

        positions = null;

        int index = 0;
        int last = index;
        while (index < coordinate.length) {
            if (coordinate[last] == coordinate[index]) {
                index++;
                if ((index == coordinate.length - 1) && coordinate[last] == coordinate[index]) {
                    if (originPosition + last - 1 < 0) {
                        // avoid the case "chr*** 0 0 0"
                        if ((originPosition + index - 1) > 0 && m_isBuildCoverage) {
                            m_filewriter.write(chromName + "\t" + 0 + "\t"
                                    + (originPosition + index - 1) + "\t" + coordinate[last]);
                        }

                        if (m_enableOneStep || m_enableIterative) {
                            if (m_signalLists.get(chromName) == null) {
                                ArrayList<int[]> signalList = new ArrayList<int[]>();
                                int[] signal = {0, coordinate[last]};
                                signalList.add(signal);
                                m_signalLists.put(chromName, signalList);
                            } else {
                                ArrayList<int[]> signalList = m_signalLists.get(chromName);
                                int[] signal = {0, coordinate[last]};
                                signalList.add(signal);
                            }
                        }
                    } else {
                        if (m_isBuildCoverage) {
                            m_filewriter.write(chromName + "\t" + (originPosition + last - 1) + "\t"
                                    + (originPosition + index - 1) + "\t" + coordinate[last]);
                        }

                        if (m_enableOneStep || m_enableIterative) {
                            if (m_signalLists.get(chromName) == null) {
                                ArrayList<int[]> signalList = new ArrayList<int[]>();
                                int[] signal = {originPosition + last - 1, coordinate[last]};
                                signalList.add(signal);
                                m_signalLists.put(chromName, signalList);
                            } else {
                                ArrayList<int[]> signalList = m_signalLists.get(chromName);
                                int[] signal = {originPosition + last - 1, coordinate[last]};
                                signalList.add(signal);
                            }
                        }
                    }
                    if (m_isBuildCoverage) {
                        m_filewriter.write("\r\n");
                    }
                }
                continue;
            }
            // avoid the case "chr*** 0 0 0"
            if (originPosition + last - 1 < 0) {
                if ((originPosition + index - 1) > 0 && m_isBuildCoverage) {
                    m_filewriter.write(chromName + "\t" + 0 + "\t"
                            + (originPosition + index - 1) + "\t" + coordinate[last]);
                }

                if (m_enableOneStep || m_enableIterative) {
                    if (m_signalLists.get(chromName) == null) {
                        ArrayList<int[]> signalList = new ArrayList<int[]>();
                        int[] signal = {0, coordinate[last]};
                        signalList.add(signal);
                        m_signalLists.put(chromName, signalList);
                    } else {
                        ArrayList<int[]> signalList = m_signalLists.get(chromName);
                        int[] signal = {0, coordinate[last]};
                        signalList.add(signal);
                    }
                }
            } else {
                if (m_isBuildCoverage) {
                    m_filewriter.write(chromName + "\t" + (originPosition + last - 1)
                            + "\t" + (originPosition + index - 1) + "\t" + coordinate[last]);
                }

                if (m_enableOneStep || m_enableIterative) {
                    if (m_signalLists.get(chromName) == null) {
                        ArrayList<int[]> signalList = new ArrayList<int[]>();
                        int[] signal = {originPosition + last - 1, coordinate[last]};
                        signalList.add(signal);
                        m_signalLists.put(chromName, signalList);
                    } else {
                        ArrayList<int[]> signalList = m_signalLists.get(chromName);
                        int[] signal = {originPosition + last - 1, coordinate[last]};
                        signalList.add(signal);
                    }
                }
            }

            if (m_isBuildCoverage) {
                m_filewriter.write("\r\n");
            }

            last = index;
            index++;
        }
    }

    private void outputReverseWigFile(int[][] samCoverages, int[][] bedCoverages, String chromName,
            ArrayList<Integer> positions, String outputFile) throws IOException {
        int originPosition = -positions.get(0);
        int endPosition = -positions.get(positions.size() - 1);
        int[] coordinate = new int[endPosition - originPosition + 1];

        if (m_chroNamesMap != null && m_chroNamesMap.get(chromName) != null) {
            chromName = m_chroNamesMap.get(chromName);
        }

        try {
            for (int i = 0; i < positions.size(); i++) {
                int currentPosition = -positions.get(i);
                int[][] read = m_util.getRead(samCoverages, -currentPosition);
                if (read == null && bedCoverages != null) {
                    read = m_util.getRead(bedCoverages, -currentPosition);
                }

                if (read != null && currentPosition != -positions.get(positions.size() - 1)) {
                    for (int j = 0; j < read[2][0]; j++) {
                        coordinate[currentPosition - originPosition + j] += read[1][0];
                    }
                }
            }
        } catch (ArrayIndexOutOfBoundsException e) {
            System.out.println(chromName + "\t" + originPosition + "\t" + endPosition);
        }

        positions = null;

        int index = 0;
        int last = index;
        while (index < coordinate.length) {
            if (coordinate[last] == coordinate[index]) {
                index++;
                if ((index == coordinate.length - 1) && coordinate[last] == coordinate[index]) {
                    if (originPosition + last - 1 < 0) {
                        // avoid the case "chr*** 0 0 0"
                        if ((originPosition + index - 1) > 0 && m_isBuildCoverage) {
                            m_filewriter.write(chromName + "\t" + 0 + "\t"
                                    + (originPosition + index - 1) + "\t" + coordinate[last]);
                        }

                        if (m_enableOneStep || m_enableIterative) {
                            if (m_signalLists.get(chromName) == null) {
                                ArrayList<int[]> signalList = new ArrayList<int[]>();
                                int[] signal = {0, coordinate[last]};
                                signalList.add(signal);
                                m_signalLists.put(chromName, signalList);
                            } else {
                                ArrayList<int[]> signalList = m_signalLists.get(chromName);
                                int[] signal = {0, coordinate[last]};
                                signalList.add(signal);
                            }
                        }
                    } else {
                        if (m_isBuildCoverage) {
                            m_filewriter.write(chromName + "\t" + (originPosition + last - 1) + "\t"
                                    + (originPosition + index - 1) + "\t" + coordinate[last]);
                        }

                        if (m_enableOneStep || m_enableIterative) {
                            if (m_signalLists.get(chromName) == null) {
                                ArrayList<int[]> signalList = new ArrayList<int[]>();
                                int[] signal = {originPosition + last - 1, coordinate[last]};
                                signalList.add(signal);
                                m_signalLists.put(chromName, signalList);
                            } else {
                                ArrayList<int[]> signalList = m_signalLists.get(chromName);
                                int[] signal = {originPosition + last - 1, coordinate[last]};
                                signalList.add(signal);
                            }
                        }
                    }
                    if (m_isBuildCoverage) {
                        m_filewriter.write("\r\n");
                    }
                }
                continue;
            }
            // avoid the case "chr*** 0 0 0"
            if (originPosition + last - 1 < 0) {
                if ((originPosition + index - 1) > 0 && m_isBuildCoverage) {
                    m_filewriter.write(chromName + "\t" + 0 + "\t"
                            + (originPosition + index - 1) + "\t" + coordinate[last]);
                }

                if (m_enableOneStep || m_enableIterative) {
                    if (m_signalLists.get(chromName) == null) {
                        ArrayList<int[]> signalList = new ArrayList<int[]>();
                        int[] signal = {0, coordinate[last]};
                        signalList.add(signal);
                        m_signalLists.put(chromName, signalList);
                    } else {
                        ArrayList<int[]> signalList = m_signalLists.get(chromName);
                        int[] signal = {0, coordinate[last]};
                        signalList.add(signal);
                    }
                }
            } else {
                if (m_isBuildCoverage) {
                    m_filewriter.write(chromName + "\t" + (originPosition + last - 1)
                            + "\t" + (originPosition + index - 1) + "\t" + coordinate[last]);
                }

                if (m_enableOneStep || m_enableIterative) {
                    if (m_signalLists.get(chromName) == null) {
                        ArrayList<int[]> signalList = new ArrayList<int[]>();
                        int[] signal = {originPosition + last - 1, coordinate[last]};
                        signalList.add(signal);
                        m_signalLists.put(chromName, signalList);
                    } else {
                        ArrayList<int[]> signalList = m_signalLists.get(chromName);
                        int[] signal = {originPosition + last - 1, coordinate[last]};
                        signalList.add(signal);
                    }
                }
            }

            if (m_isBuildCoverage) {
                m_filewriter.write("\r\n");
            }

            last = index;
            index++;
        }
    }

    public static void main(String[] args) {
        String annFile = "E:\\WorkSpace\\eclipse_swt\\workspace\\project\\data\\test\\ann_table.txt";
        String gffFile = "E:\\WorkSpace\\eclipse_swt\\workspace\\project\\data\\test\\output.gff.txt";
        String samFile = "E:\\WorkSpace\\eclipse_swt\\workspace\\project\\data\\test\\accepted_hits.sam";
        String bedFile = "E:\\WorkSpace\\eclipse_swt\\workspace\\project\\data\\test\\junctions.bed";
        String outputFile = "E:\\WorkSpace\\eclipse_swt\\workspace\\project\\data\\test\\pair1_coverage.wig";

        try {
            Calendar now = Calendar.getInstance();
            String time = now.get(Calendar.HOUR_OF_DAY) + ":" + now.get(Calendar.MINUTE) + ":" + now.get(Calendar.SECOND);
            System.out.println(time);


            GFFParser gffParser = new GFFParser();
            gffParser.parseFile(gffFile);
            HashMap<String, HashMap<String, Gene>> m_chromosome = gffParser.m_chromosome;
            HashMap<String, int[]> originateCoordinates = new HashMap<String, int[]>();
            HashMap<String, int[][]> originateCoverages = new HashMap<String, int[][]>();
            System.out.println("gff is done...");
            now = Calendar.getInstance();
            time = now.get(Calendar.HOUR_OF_DAY) + ":" + now.get(Calendar.MINUTE) + ":" + now.get(Calendar.SECOND);
            System.out.println(time);

            SamParser samParser = new SamParser();
            samParser.setChromosome(m_chromosome);
            samParser.setCoverageParameters(originateCoordinates, originateCoverages);
            samParser.parseFile(samFile);
            System.out.println("sam is done...");
            now = Calendar.getInstance();
            time = now.get(Calendar.HOUR_OF_DAY) + ":" + now.get(Calendar.MINUTE) + ":" + now.get(Calendar.SECOND);
            System.out.println(time);

            BedParser bedParser = new BedParser();
            bedParser.setChromosome(m_chromosome);
            bedParser.setCoverageParameters(originateCoordinates, originateCoverages);
            bedParser.parseFile(bedFile, m_chromosome);
            System.out.println("bed is done...");
            now = Calendar.getInstance();
            time = now.get(Calendar.HOUR_OF_DAY) + ":" + now.get(Calendar.MINUTE) + ":" + now.get(Calendar.SECOND);
            System.out.println(time);

            CoverageBuilder coverageBuilder = new CoverageBuilder();
            coverageBuilder.build(originateCoordinates, originateCoverages, null, null, null, outputFile);
            System.out.println("cb is done...");

            now = Calendar.getInstance();
            time = now.get(Calendar.HOUR_OF_DAY) + ":" + now.get(Calendar.MINUTE) + ":" + now.get(Calendar.SECOND);
            System.out.println(time);

        } catch (Exception e) {
            e.printStackTrace();
        }
    }
}
package uno.cs.genomics.group.calculator;

import java.util.ArrayList;

import org.apache.commons.math.MathException;
import org.apache.commons.math.stat.inference.ChiSquareTestImpl;

import uno.cs.genomics.group.util.LogWriter;

public class DifferentialSpliceCaller
{
	ChiSquareTestImpl m_chiSquareTestCaller = new ChiSquareTestImpl();
	private LogWriter m_logWriter = LogWriter.getInstance();
	
	public double chiSquareTest(ArrayList<Long> observed1, ArrayList<Long> observed2)
	{
		try
		{
			ArrayList<Long> counts1 = new ArrayList<Long>();
			ArrayList<Long> counts2 = new ArrayList<Long>();
			for (int i = 0; i < observed1.size(); i++)
			{
				// Removing the entries with the observed counts are both zero
				if (observed1.get(i) > 0 || observed2.get(i) > 0)
				{
					counts1.add(Long.valueOf(observed1.get(i)));
					counts2.add(Long.valueOf(observed2.get(i)));
				}
			}
			
			if (counts1.size() < 2 || counts2.size() < 2)
				return 0;
			
			long[] data1 = new long[counts1.size()];
			long[] data2 = new long[counts2.size()];
			
			for (int i = 0; i < counts1.size(); i++)
			{
				data1[i] = counts1.get(i);
				data2[i] = counts2.get(i);
			}
			
			return m_chiSquareTestCaller.chiSquareTestDataSetsComparison(data1, data2);
			
		} catch (IllegalArgumentException e)
		{
			m_logWriter.error(e.getMessage(), false);
		} catch (MathException e)
		{
			m_logWriter.error(e.getMessage(), false);
		}
		
		return 0;
	}
	
	public static void main(String[] args) throws IllegalArgumentException, MathException
	{
		ChiSquareTestImpl csti = new ChiSquareTestImpl();
		long[][] counts = new long[][]{{0,2,3,4,5},{0,20,20,40,5}};
		long[] observed1 = new long[]{878,16,533};
		long[] observed2 = new long[]{0,0,0};
		
		DifferentialSpliceCaller dsc = new DifferentialSpliceCaller();
		
//		System.out.println(dsc.chiSquareTest(observed1, observed2));
//		System.out.println(csti.chiSquareTest(counts));
		System.out.println(csti.chiSquareTestDataSetsComparison(observed1, observed2));
	}
}
/** 
 *
 * $Author: Guorong Xu
 * $Revision: 2.6
 * $Date: 2011/05/12 
 *
 * This file is part of SAMMate.
 * Copyright (C) 2008-2011 Guorong Xu, All Rights Reserved. 
 * 
 */

package uno.cs.genomics.group.calculator;

import java.io.BufferedReader;
import java.io.File;
import java.io.FileReader;
import java.io.FileWriter;
import java.util.ArrayList;
import java.util.HashMap;
import java.util.StringTokenizer;
import java.util.Vector;

import rcaller.RCaller;
import uno.cs.genomics.group.properties.SystemProperties;
import uno.cs.genomics.group.properties.UserProperties;
import uno.cs.genomics.group.util.LogWriter;

public class EdgeRCaller
{
	private static final String m_separator = System.getProperty("file.separator");
	public String m_rScript = SystemProperties.getInstance().getProperty("R_installationPath", "");
	public String m_geneDiffExpFileName = UserProperties.getInstance().getProperty("geneDiffExpFileName", "Gene_Differential_Expression.txt");
	public String m_tranDiffExpFileName = UserProperties.getInstance().getProperty("tranDiffExpFileName", "Tran_Differential_Expression.txt");
	private LogWriter m_logWriter = LogWriter.getInstance();
	
	public int m_sampleNum;
	public int m_featureNum;
	public int m_groupANum;
	public int m_groupBNum;
	
	protected Vector<String[]> m_geneDiffExpList;
	protected Vector<String[]> m_tranDiffExpList;
	
	public String assembleCommands(String inputFile, String outputFile)
	{
/*		inputFile = "'D:/EdgeR Data/LungDataTransReadCounts.txt'";
		outputFile = "'D:/EdgeR Data/output.txt'";*/
		inputFile = "'" + inputFile + "'";
		outputFile = "'" + outputFile + "'";
		
		StringBuffer commands = new StringBuffer();
		commands.append("library(edgeR);");
		commands.append("raw.data<-read.delim(" + inputFile + ");");
		commands.append("d<-raw.data[,2:" + (m_sampleNum + 1) + "];");
		commands.append("rownames(d)<-raw.data[,1];");
		commands.append("group<-c(rep('GroupA'," + m_groupANum + "),rep('GroupB'," + m_groupBNum + "));");
		commands.append("d<-DGEList(counts=d,group=group);");
		commands.append("d<-estimateCommonDisp(d);");
		commands.append("de.com<-exactTest(d);");
		commands.append("write.table(topTags(de.com, n=" + m_featureNum + ")$table,"+ outputFile + ",sep=\"\t\");");
		
		return commands.toString();
	}
	
	public void setSampleNum(int sampleNum)
	{
		m_sampleNum = sampleNum;
	}
	
	public void setFeatureNum(int featureNum)
	{
		m_featureNum = featureNum;
	}
	
	public void setGroupANum(int groupANum)
	{
		m_groupANum = groupANum;
	}
	
	public void setGroupBNum(int groupBNum)
	{
		m_groupBNum = groupBNum;
	}
	
	public void setRScript(String rScript)
	{
		m_rScript = rScript;
	}
	
	public void execute(String commands)
	{
		RCaller caller = new RCaller();
		caller.setRScriptExecutableFile(m_rScript);
		
		try
		{
			caller.RunRCode(commands, true, true);	
		} catch (Exception e)
		{
			
		}
	}
	
	public void calculateGenes(HashMap<Integer, Integer> groupAFiles, 
			HashMap<Integer, Integer> groupBFiles,
			String inputFileName, String outputPath)
	{
		outputPath = outputPath.replace(m_separator, "/");
		try
		{
			String stringLine;
			BufferedReader in = new BufferedReader(new FileReader(inputFileName));
			File file = new File(outputPath + "Genes_Counts.txt");
			FileWriter filewriter = new FileWriter(file, false);
			
			int index = 0;
			int sampleNum = 0;
			
			while ((stringLine = in.readLine()) != null)
			{
				StringBuffer groupA = new StringBuffer("");
				StringBuffer groupB = new StringBuffer("");
				
				StringTokenizer st = new StringTokenizer(stringLine, "\t");
				int column = 0;
				String geneID = "";
				while (st.hasMoreTokens())
				{
					String stringValue = st.nextToken();
					if (column == 2)
						geneID = stringValue;
					if (index ==0 && stringValue.indexOf("Reads Counts") > -1)
					{
						sampleNum++;

						if (column > 3 && (column - 4)%2 == 0 && groupAFiles.containsKey((column -4)/2))
							groupA.append(stringValue + "\t");
						else if (column > 3 && (column - 4)%2 == 0 && groupBFiles.containsKey((column -4)/2))
							groupB.append(stringValue + "\t");
					}
					else if (index > 0)
					{
						if (column > 3 && (column - 4)%2 == 0 && groupAFiles.containsKey((column -4)/2))
							groupA.append(stringValue + "\t");
						else if (column > 3 && (column - 4)%2 == 0 && groupBFiles.containsKey((column -4)/2))
							groupB.append(stringValue + "\t");
					}
					column++;
				}
				String line = groupA.append(groupB.toString()).toString();
				filewriter.write(geneID + "\t" + line.substring(0, line.lastIndexOf("\t")) + "\r\n");
				index++;
			}

			filewriter.close();
			if (in != null)
				in.close();
			
			setFeatureNum(index - 1);
			setSampleNum(groupAFiles.size() + groupBFiles.size());
			setGroupANum(groupAFiles.size());
			setGroupBNum(groupBFiles.size());
			setRScript(m_rScript);
			String commands = assembleCommands(outputPath + "Genes_Counts.txt", outputPath + m_geneDiffExpFileName);
			execute(commands);
			
			File outputFile = new File(outputPath + m_geneDiffExpFileName);
			if (outputFile.exists())
				m_logWriter.info("The differentially expressed genes file is saved to: "+ outputPath + m_geneDiffExpFileName + ".", true);
			else
				m_logWriter.error("The EdgeR can not be successfully executed due to no R exectuable file, " +
						"no package 'edgeR' or no expressed genes.", true);
			
			loadDiffExpFile(outputPath + m_geneDiffExpFileName, true);
			
			if (!file.delete())
				m_logWriter.info("Genes_Counts.txt has not been deleted.", false);

		} catch (Exception e)
		{
			System.out.println(e.getMessage());
		}
	}
	
	public void calculateTranscripts(HashMap<Integer, Integer> groupAFiles, 
			HashMap<Integer, Integer> groupBFiles,
			String inputFileName, String outputPath)
	{
		outputPath = outputPath.replace(m_separator, "/");
		try
		{
			String stringLine;
			BufferedReader in = new BufferedReader(new FileReader(inputFileName));
			File file = new File(outputPath + "Transcripts_Counts.txt");
			FileWriter filewriter = new FileWriter(file, false);
			
			int index = 0;
			int sampleNum = 0;
			
			while ((stringLine = in.readLine()) != null)
			{
				StringBuffer groupA = new StringBuffer("");
				StringBuffer groupB = new StringBuffer("");
				
				StringTokenizer st = new StringTokenizer(stringLine, "\t");
				int column = 0;
				String transcriptID = "";
				while (st.hasMoreTokens())
				{
					String stringValue = st.nextToken();
					if (column == 3)
						transcriptID = stringValue;
					if (index ==0 && stringValue.indexOf("Reads Counts of Transcript") > -1)
					{
						sampleNum++;

						if (column > 6 && (column - 7)%4 == 1 && groupAFiles.containsKey((column -7)/4))
							groupA.append(stringValue + "\t");
						else if (column > 6 && (column - 7)%4 == 1 && groupBFiles.containsKey((column -7)/4))
							groupB.append(stringValue + "\t");
					}
					else if (index > 0)
					{
						if (column > 6 && (column - 7)%4 == 1 && groupAFiles.containsKey((column -7)/4))
							groupA.append(stringValue + "\t");
						else if (column > 6 && (column - 7)%4 == 1 && groupBFiles.containsKey((column -7)/4))
							groupB.append(stringValue + "\t");
					}
					column++;
				}
				String line = groupA.append(groupB.toString()).toString();
				filewriter.write(transcriptID + "\t" + line.substring(0, line.lastIndexOf("\t")) + "\r\n");
				index++;
			}

			filewriter.close();
			if (in != null)
				in.close();
			
			setFeatureNum(index - 1);
			setSampleNum(groupAFiles.size() + groupBFiles.size());
			setGroupANum(groupAFiles.size());
			setGroupBNum(groupBFiles.size());
			setRScript(m_rScript);
			String commands = assembleCommands(outputPath + "Transcripts_Counts.txt", outputPath + m_tranDiffExpFileName);
			execute(commands);
			
			File outputFile = new File(outputPath + m_tranDiffExpFileName);
			if (outputFile.exists())
				m_logWriter.info("The differentially expressed transcripts file is saved to: "
						+ outputPath + m_tranDiffExpFileName + ".", true);
			else
				m_logWriter.error("The EdgeR can not be successfully executed due to no R exectuable file, " +
						"no package 'edgeR' or no expressed transcripts.", true);
			
			loadDiffExpFile(outputPath + m_tranDiffExpFileName, false);
			
			if (!file.delete())
				m_logWriter.info("Transcripts_Counts.txt has not been deleted.", false);
			
		} catch (Exception e)
		{
			System.out.println(e.getMessage());
		}
	}
	
	public void loadDiffExpFile(String fileName, boolean forGenes)
	{
		if (forGenes)
			m_geneDiffExpList = new Vector<String[]>();
		else
			m_tranDiffExpList = new Vector<String[]>();
				
		try
		{
			String stringLine;
			BufferedReader in = new BufferedReader(new FileReader(fileName));
			
			int index = 0;
			
			while ((stringLine = in.readLine()) != null)
			{
				if (index == 0)
				{
					index ++;
					continue;
				}
				ArrayList<String> record = new ArrayList<String>();
				StringTokenizer st = new StringTokenizer(stringLine, "\t");

				int column = 0;
				
				while (st.hasMoreTokens())
				{
					String stringValue = st.nextToken();
					
					if (column == 0)
						record.add(stringValue.substring(1,stringValue.length() - 1));
					else 
						record.add(stringValue);
					column++;
				}
				
				if (forGenes)
					m_geneDiffExpList.add(record.toArray(new String[record.size()]));
				else
					m_tranDiffExpList.add(record.toArray(new String[record.size()]));
				index++;
			}

			if (in != null)
				in.close();
			
		} catch (Exception e)
		{
			System.out.println(e.getMessage());
		}
	}
	
	public void example()
	{
		String rScript = "C:\\Program Files\\R\\R-2.12.1\\bin\\Rscript.exe";
		String path = "D:/EdgeR Data/";
		
		RCaller caller = new RCaller();
		caller.setRScriptExecutableFile(rScript);

		StringBuffer code = new StringBuffer();
		code.append("library(edgeR);");
		code.append("raw.data<-read.delim('D:/EdgeR Data/LungDataTransReadCounts.txt');");
		code.append("d<-raw.data[,2:7];");
		code.append("rownames(d)<-raw.data[,1];");
		code.append("group<-c(rep('Control',3),rep('IPF',3));");
		code.append("d<-DGEList(counts=d,group=group);");
		code.append("d<-estimateCommonDisp(d);");
		code.append("de.com<-exactTest(d);");
		code.append("write.table(topTags(de.com, n=44396)$table,'D:/EdgeR Data/output.txt',sep=\"\t\");");
		
		try
		{
			caller.RunRCode(code.toString(), true, true);			
            
		} catch (Exception e)
		{
			System.out.println(e);
		}
	}

	public static void main(String[] args)
	{
		String rScript = "C:\\Program Files\\R\\R-2.12.1\\bin\\Rscript.exe";
		String path = "D:/EdgeR Data/";
		
		EdgeRCaller caller = new EdgeRCaller();
		caller.setFeatureNum(44396);
		caller.setSampleNum(6);
		caller.setGroupANum(3);
		caller.setGroupBNum(3);
		caller.setRScript(rScript);
		String commands = caller.assembleCommands("", "");
		caller.execute(commands);		
	}
}
package uno.cs.genomics.group.calculator;

import java.util.ArrayList;
import java.util.HashMap;
import java.util.Iterator;
import java.util.Set;
import java.util.Vector;

import org.ujmp.core.Matrix;
import org.ujmp.core.MatrixFactory;

import uno.cs.genomics.group.alignment.Exon;
import uno.cs.genomics.group.alignment.Gene;
import uno.cs.genomics.group.alignment.Transcript;

public class EMEstimator 
{
	public void calculate(HashMap<String, HashMap<String, Gene>> chromosome, 
			HashMap<String, ArrayList<Vector<String>>> transcriptExprs,
			HashMap<String, int[][]> samCoverages, HashMap<String, int[][]> bedCoverages,
			double countedReadsNum)
	{
		try 
		{
			if (chromosome != null)
			{
				Set<String> keySet = chromosome.keySet();
				Iterator<String> itChromosome = keySet.iterator();

				while (itChromosome.hasNext())
				{
					String chromName = itChromosome.next();
					HashMap<String, Gene> genes = chromosome.get(chromName);
					
					Set<String> keys = genes.keySet();
					Iterator<String> itGene = keys.iterator();
					while (itGene.hasNext())
					{
						String geneID = itGene.next();
						Gene gene = genes.get(geneID);
						
						ArrayList<Transcript> transcripts = gene.getTranscriptList(false);
						Matrix matrix = buildDataMatrix(gene, samCoverages, bedCoverages);
						Matrix proportions = null;
						
						if (matrix == null)
						{
							for (int i = 0; i < transcripts.size(); i++)
							{
								Transcript transcript = transcripts.get(i);
								transcript.setProportionValue("0.0");
								transcript.setExpressionValue("0.0");
							}
						} 
						else
						{
							long readsNum = matrix.getRowCount();
							ProportionCalculator pc = new ProportionCalculator();
							proportions = pc.calculate(matrix, null, countedReadsNum, gene, 3);
							double totalExpression = 0;
							
							for (int i = 0; i < transcripts.size(); i++)
							{
								Transcript transcript = transcripts.get(i);
								transcript.setProportionValue(String.valueOf(proportions.getAsDouble(0,i)));
								transcript.setExpressionValue(String.valueOf(
										1000000000 * (double)readsNum * (double)proportions.getAsDouble(0,i)/(double)(transcript.getLength() * countedReadsNum)));
								totalExpression += 1000000000 * (double)readsNum * (double)proportions.getAsDouble(0,i)/(double)(transcript.getLength() * countedReadsNum);
							}
							
							for (int i = 0; i < transcripts.size(); i++)
							{
								Transcript transcript = transcripts.get(i);
								transcript.setProportionValue(String.valueOf(Double.valueOf(transcript.m_expressionValue)/totalExpression));
							}
						}

						
						if (!transcriptExprs.containsKey(chromName + geneID))
						{	
							ArrayList<Vector<String>> transcriptList = new ArrayList<Vector<String>>();
							
							for (int i = 0; i < transcripts.size(); i++)
							{
								Vector<String> transcript = new Vector<String>();
								transcript.add(chromName);
								transcript.add(gene.m_geneName);
								transcript.add(gene.m_geneID);
								transcript.add(transcripts.get(i).m_transcriptID);
								transcript.add(String.valueOf(gene.getTotalExonLength()));
								transcript.add(String.valueOf(transcripts.get(i).getLength()));
								//transcript.add(String.valueOf(matrix == null?0:matrix.getRowCount()));
								transcript.add(String.valueOf(gene.m_copies));
								transcript.add(String.valueOf(proportions == null?0:
									Math.round(gene.m_copies*proportions.getAsDouble(0,i))));
								transcript.add(transcripts.get(i).m_proportionValue);
								transcript.add(transcripts.get(i).m_expressionValue);
								transcriptList.add(transcript);
							}
							transcriptExprs.put(chromName + geneID, transcriptList);
						}
						else
						{
							ArrayList<Vector<String>> transcriptList = transcriptExprs.get(chromName + geneID);
							
							for (int i = 0; i < transcripts.size(); i++)
							{
								Vector<String> transcript = transcriptList.get(i);
								//transcript.add(String.valueOf(matrix == null?0:matrix.getRowCount()));
								transcript.add(String.valueOf(gene.m_copies));
								transcript.add(String.valueOf(proportions == null?0:
									Math.round(gene.m_copies*proportions.getAsDouble(0,i))));
								transcript.add(transcripts.get(i).m_proportionValue);
								transcript.add(transcripts.get(i).m_expressionValue);
							}
						}
					}
				}
			}
		}catch (Exception e)
		{
			System.err.println(e.getMessage());
		}
	}
	
	private Matrix buildDataMatrix(Gene gene, HashMap<String, int[][]> samCoverages, 
			HashMap<String, int[][]> bedCoverages)
	{
		int totalLength = 0;
		int[][] samCoverage = samCoverages.get(gene.m_chrom);
		int[][] bedCoverage = null;		
		
		if (samCoverage == null)
			return null;
		
		int startPosition  = getIndex(samCoverage, gene.getGeneStart(), true);
		int endPosition  = getIndex(samCoverage, gene.getGeneEnd(), false);

		for (int i = startPosition; i <= endPosition; i++)
			if (gene.withinExons(samCoverage[0][i]))
				totalLength += samCoverage[1][i];
		
		if (bedCoverages != null)
		{	
			bedCoverage = bedCoverages.get(gene.m_chrom);
			startPosition  = getIndex(bedCoverage, gene.getGeneStart(), true);
			endPosition  = getIndex(bedCoverage, gene.getGeneEnd(), false);
		
			for (int i = startPosition; i <= endPosition; i++)
				if (gene.withinExons(bedCoverage[0][i]))
					totalLength += bedCoverage[1][i];
		}
		
		if (totalLength == 0)
			return null;
		
		double[][] readsMatrix = new double[totalLength][gene.getTranscriptList(false).size()];
		   
		startPosition  = getIndex(samCoverage, gene.getGeneStart(), true);
		endPosition  = getIndex(samCoverage, gene.getGeneEnd(), false);
		int rowIndex = 0;
		
		for (int index = startPosition; index <= endPosition; index ++)
		{
			int count = samCoverage[1][index];
			if (gene.withinExons(samCoverage[0][index]))
			{
				for (int i = 0; i < samCoverage[1][index]; i++)
				{
					ArrayList<Transcript> transcripts = gene.getTranscriptList(false);
					for (int j = 0; j < transcripts.size(); j++)
					{
						int coordinate = samCoverage[0][index];
		
						if (transcripts.get(j).contain(coordinate))
							readsMatrix[rowIndex][j] = 1/((double)transcripts.get(j).getLength());
						else
							readsMatrix[rowIndex][j] = 0;
					}
					rowIndex++;
				}
			}
		}
		
		return(MatrixFactory.importFromArray(readsMatrix));		
	}
	
	private int getIndex(int[][] coverages, int position, boolean isHead)
	{
		int startLocation = 0;
		int endLocation = coverages[0].length - 1;
		int location = coverages[0].length/2;
		
		// Binary search for the specific start position.
		while(coverages[0][location] != position)
		{
			int value = coverages[0][location];
			if (coverages[0][location] > position)
				endLocation = location;
			else if (coverages[0][location] < position)
				startLocation = location;
			
			if (location == (startLocation + endLocation)/2)
			{
				if (coverages[0][location] == position)
					return location;
				
				if (isHead && coverages[0][location] < position)
					return endLocation;
								
				if (isHead && coverages[0][location] > position)
					return startLocation;

				if (!isHead && coverages[0][location] > position)
					return startLocation;

				if (!isHead && coverages[0][location] < position)
					return endLocation;
			}
			else
				location = (startLocation + endLocation)/2;
		}
		
		return location;
	}
}
/** 
 *
 * $Author: Guorong Xu
 * $Revision: 1.0
 * $Date: 2010/12/30 
 *
 * This file is part of SAMMate.
 * Copyright (C) 2008-2011 Guorong Xu, All Rights Reserved. 
 * 
*/
package uno.cs.genomics.group.calculator;

import org.ujmp.core.Matrix;
import org.ujmp.core.MatrixFactory;
import org.ujmp.core.calculation.Calculation.Ret;
import org.ujmp.core.matrix.DenseMatrix;

import uno.cs.genomics.group.alignment.Gene;
import uno.cs.genomics.group.properties.UserProperties;

public class ProportionCalculator 
{
	public double m_epsl = 0.00001;
	public int m_maximalSteps = UserProperties.getInstance().getProperty("maximalSteps",20);
	
	/**
	 * method: 
	 * 0 means 1 steps; 
	 * 1 means iterative procedure without known gene score;
	 * 2 means iterative procedure with known gene score;
	 * 3 means EM algorithm;
	 * @param E
	 * @param W
	 * @param score
	 * @param gene
	 * @param method
	 * @return proportions
	 */
	public Matrix calculate(Matrix E, Matrix W, double score, Gene gene, int method)
	{
		if (method == 0)
			return oneStep(E, W, score, gene);
		else if (method == 1)
			return calculate(E, W, gene);
		else if (method == 2)
			return calculate(E, W, score, gene);
		else if (method == 3)
			return calculate(E, score, gene);
		return null;
	}
	
	/**
	 * The following method is to estimate the proportions using EM procedures
	 * @param E
	 * @param gene
	 * @return
	 */
	private Matrix calculate(Matrix E, double countedReadsNum, Gene gene)
	{
		long isoNum = E.getColumnCount();
		long readsNum = E.getRowCount();
		
		Matrix newIsoProps = DenseMatrix.factory.ones(1,isoNum);
		newIsoProps = newIsoProps.divide(isoNum);
		Matrix z = DenseMatrix.factory.ones(1,isoNum);
		Matrix n = DenseMatrix.factory.zeros(1,isoNum);
		Matrix isoProps = DenseMatrix.factory.ones(1,isoNum);
		
		try
		{
			while(isoProps.minus(newIsoProps).normF() > 0.0001)
			{
				isoProps = newIsoProps.clone();
				n = DenseMatrix.factory.zeros(1,isoNum);
				
				for (int i = 0; i < readsNum; i++)
				{
					double temp = 0;
					for (int j = 0; j < isoNum; j++)
					{
						z.setAsDouble(E.getAsDouble(i,j) * (isoProps.getAsDouble(0,j)), 0, j);
						temp += z.getAsDouble(0, j);
					}
					
					for (int j = 0; j < isoNum; j++)
					{
						if (temp == 0)
							z.setAsDouble(0, 0, j);
						else
							z.setAsDouble(z.getAsDouble(0, j)/temp, 0, j);
						
						n.setAsDouble(n.getAsDouble(0,j) + z.getAsDouble(0,j), 0, j);
					}
				}
				
				for (int j = 0; j < isoNum; j++)
					newIsoProps.setAsDouble(n.getAsDouble(0,j)/readsNum , 0, j);
			}
		}catch (Exception e)
		{
			System.out.println("The gene cannot be calculated: " + gene.m_geneID);
			System.err.println(e.getMessage());
			return null;
		}
		
		gene.m_predictedExpValue = 1000000000 * (double)gene.m_copies/(double)(gene.getTotalExonLength() * countedReadsNum);
		gene.m_expressionValue = gene.m_predictedExpValue;
		
		return newIsoProps;	
	}
	
	
	/**
	 * The following method is to estimate the proportions using iterative procedures
	 * without known gene expression scores.
	 * @param E
	 * @param W
	 * @param gene
	 * @return proportions
	 */
	private Matrix calculate(Matrix E, Matrix W, Gene gene)
	{
		long sampleNum = E.getColumnCount();
		long lengthExons = E.getRowCount();
		long isoNum = W.getColumnCount();
		
		Matrix S = W.clone();
		Matrix A = DenseMatrix.factory.ones(1,isoNum);
		int b = 1;
		Matrix z = E.toRowVector(Ret.NEW);
		Matrix isoProps = DenseMatrix.factory.ones(1,isoNum);
		Matrix newIsoProps = DenseMatrix.factory.zeros(1,isoNum);
		int iter = 0;
		
		try
		{
			while(isoProps.minus(newIsoProps).normF() > m_epsl && iter < m_maximalSteps)
			{
				isoProps = newIsoProps.clone();
				Matrix rs = DenseMatrix.factory.zeros(1,sampleNum);
				
				for (int i = 0; i < sampleNum; i++)
				{
					Matrix zero = DenseMatrix.factory.ones(isoNum,1);
					Matrix one = (Matrix)E.selectColumns(Ret.NEW, i).transpose().mtimes(W).mtimes(zero);
					Matrix two = DenseMatrix.factory.ones(isoNum,1);
					double three = (W.mtimes(two)).normF();
					Matrix value = one.divide(three*three);
					rs.setAsDouble(value.doubleValue(), 0, i);
				}
				
				Matrix H = DenseMatrix.factory.zeros(0,0);
				
				for (int i = 0; i < sampleNum; i++)
					H = H.appendVertically(S.times(rs.getAsDouble(0,i)));
				Matrix temp0 = (H.transpose().mtimes(H));
				Matrix xHatLS = null;
				
				if (!temp0.isSingular())
					xHatLS = temp0.inv().mtimes(H.transpose()).mtimes(z);
				else
					return null;
				
				Matrix temp5 = (H.transpose().mtimes(H));
				if (temp5.isSingular())
					return null;
				
				Matrix B = temp5.inv();
				Matrix temp4 = (A.mtimes(B).mtimes(A.transpose()));
				
				if (temp4.isSingular())
					return null;
				
				Matrix part1 = B.mtimes(A.transpose()).mtimes(temp4.inv());
				
				Matrix temp1 = DenseMatrix.factory.eye(isoNum,isoNum);
				Matrix temp2 = temp1.minus(part1.mtimes(A)).mtimes(xHatLS);
				Matrix xHatCLS = temp2.plus(part1.times(b));
				
				
				newIsoProps = xHatCLS.transpose();
				W = DenseMatrix.factory.zeros(lengthExons,isoNum);
				
				Matrix temp = DenseMatrix.factory.eye(isoNum,isoNum);
				for (int i = 0; i < isoNum; i++)
					temp.setAsDouble(newIsoProps.getAsDouble(0,i), i,i);
				W = S.mtimes(temp);
				
				iter++;
				
				gene.setPredictedExpValue(rs.getAsDouble(0,0));
			}
		} catch (Exception e)
		{
			System.out.println("The gene cannot be calculated: " + gene.m_geneID);
			System.err.println(e.getMessage());
			return null;
		}

		Matrix E_mean = DenseMatrix.factory.ones(lengthExons,1).times(E.getMeanValue());
		Matrix rs_v = DenseMatrix.factory.ones(isoNum,1).times(gene.m_predictedExpValue);
		Matrix dif1 = E.minus(W.mtimes(rs_v));
	    Matrix dif1_square = dif1.transpose().mtimes(dif1);
	    
	    Matrix dif2 = E.minus(E_mean);
	    Matrix dif2_square = dif2.transpose().mtimes(dif2);
	    gene.m_Rsquare = 1 - dif1_square.doubleValue()/dif2_square.doubleValue();

		return isoProps;
	}
	
	/**
	 * The following method is to estimate proportions using iterative procedure
	 * with known gene expression score.
	 * @param E
	 * @param W
	 * @param gene
	 * @return proportions
	 */
	private Matrix calculate(Matrix E, Matrix W, double score, Gene gene)
	{
		long sampleNum = E.getColumnCount();
		long lengthExons = E.getRowCount();
		long isoNum = W.getColumnCount();
		
		Matrix S = W.clone();
		Matrix A = DenseMatrix.factory.ones(1,isoNum);
		int b = 1;
		Matrix z = E.toRowVector(Ret.NEW);
		Matrix isoProps = DenseMatrix.factory.ones(1,isoNum);
		Matrix newIsoProps = DenseMatrix.factory.zeros(1,isoNum);
		int iter = 0;
		
		try
		{
			while(isoProps.minus(newIsoProps).normF() > m_epsl && iter < m_maximalSteps)
			{
				isoProps = newIsoProps.clone();
				Matrix rs = DenseMatrix.factory.zeros(1,sampleNum);
				
				for (int i = 0; i < sampleNum; i++)
				{
					Matrix zero = DenseMatrix.factory.ones(isoNum,1);
					Matrix one = (Matrix)E.selectColumns(Ret.NEW, i).transpose().mtimes(W).mtimes(zero);
					Matrix two = DenseMatrix.factory.ones(isoNum,1);
					double three = (W.mtimes(two)).normF();
					Matrix value = one.divide(three*three);
					
					if (iter == 0)
						rs.setAsDouble(score, 0, i);
					else
						rs.setAsDouble(value.doubleValue(), 0, i);
				}
				
				Matrix H = DenseMatrix.factory.zeros(0,0);
				
				for (int i = 0; i < sampleNum; i++)
					H = H.appendVertically(S.times(rs.getAsDouble(0,i)));
				Matrix temp0 = (H.transpose().mtimes(H));
				Matrix xHatLS = null;
				
				if (!temp0.isSingular())
					xHatLS = temp0.inv().mtimes(H.transpose()).mtimes(z);
				else
					return null;
				
				Matrix temp5 = (H.transpose().mtimes(H));
				if (temp5.isSingular())
					return null;
				
				Matrix B = temp5.inv();
				Matrix temp4 = (A.mtimes(B).mtimes(A.transpose()));
				
				if (temp4.isSingular())
					return null;
				
				Matrix part1 = B.mtimes(A.transpose()).mtimes(temp4.inv());
				
				Matrix temp1 = DenseMatrix.factory.eye(isoNum,isoNum);
				Matrix temp2 = temp1.minus(part1.mtimes(A)).mtimes(xHatLS);
				Matrix xHatCLS = temp2.plus(part1.times(b));
				
				
				newIsoProps = xHatCLS.transpose();
				W = DenseMatrix.factory.zeros(lengthExons,isoNum);
				
				Matrix temp = DenseMatrix.factory.eye(isoNum,isoNum);
				for (int i = 0; i < isoNum; i++)
					temp.setAsDouble(newIsoProps.getAsDouble(0,i), i,i);
				W = S.mtimes(temp);
				
				iter++;
				
				gene.setPredictedExpValue(rs.getAsDouble(0,0));
			}
		} catch (Exception e)
		{
			System.out.println("The gene cannot be calculated: " + gene.m_geneID);
			System.err.println(e.getMessage());
			return null;
		}

		Matrix E_mean = DenseMatrix.factory.ones(lengthExons,1).times(E.getMeanValue());
		Matrix rs_v = DenseMatrix.factory.ones(isoNum,1).times(gene.m_predictedExpValue);
		Matrix dif1 = E.minus(W.mtimes(rs_v));
	    Matrix dif1_square = dif1.transpose().mtimes(dif1);
	    
	    Matrix dif2 = E.minus(E_mean);
	    Matrix dif2_square = dif2.transpose().mtimes(dif2);
	    gene.m_Rsquare = 1 - dif1_square.doubleValue()/dif2_square.doubleValue();

		return isoProps;
	}
	
	/**
	 * The following method is to estimate the proportions using one step procedure with 
	 * known gene expression score.
	 * @param E
	 * @param W
	 * @param score
	 * @param gene
	 * @return proportions
	 */
	private Matrix oneStep(Matrix E, Matrix W, double score, Gene gene)
	{
		long sampleNum = E.getColumnCount();
		long lengthExons = E.getRowCount();
		long isoNum = W.getColumnCount();
		
		Matrix S = W.clone();
		Matrix A = DenseMatrix.factory.ones(1,isoNum);
		int b = 1;
		Matrix z = E.toRowVector(Ret.NEW);
		Matrix isoProps = DenseMatrix.factory.ones(1,isoNum);
		
		try
		{
				Matrix H = DenseMatrix.factory.zeros(0,0);
				
				for (int i = 0; i < sampleNum; i++)
					H = H.appendVertically(S.times(score));
				Matrix temp0 = (H.transpose().mtimes(H));
				Matrix xHatLS = null;
				
				if (!temp0.isSingular())
					xHatLS = temp0.inv().mtimes(H.transpose()).mtimes(z);
				else
					return null;
				
				Matrix temp5 = (H.transpose().mtimes(H));
				if (temp5.isSingular())
					return null;
				
				Matrix B = temp5.inv();
				Matrix temp4 = (A.mtimes(B).mtimes(A.transpose()));
				
				if (temp4.isSingular())
					return null;
				
				Matrix part1 = B.mtimes(A.transpose()).mtimes(temp4.inv());
				
				Matrix temp1 = DenseMatrix.factory.eye(isoNum,isoNum);
				Matrix temp2 = temp1.minus(part1.mtimes(A)).mtimes(xHatLS);
				Matrix xHatCLS = temp2.plus(part1.times(b));
				
				
				isoProps = xHatCLS.transpose();
				W = DenseMatrix.factory.zeros(lengthExons,isoNum);
				
				gene.setPredictedExpValue(score);
			
		} catch (Exception e)
		{
			System.out.println("The gene cannot be calculated: " + gene.m_geneID);
			System.err.println(e.getMessage());
			return null;
		}

		Matrix E_mean = DenseMatrix.factory.ones(lengthExons,1).times(E.getMeanValue());
		Matrix rs_v = DenseMatrix.factory.ones(isoNum,1).times(gene.m_predictedExpValue);
		Matrix dif1 = E.minus(W.mtimes(rs_v));
	    Matrix dif1_square = dif1.transpose().mtimes(dif1);
	    
	    Matrix dif2 = E.minus(E_mean);
	    Matrix dif2_square = dif2.transpose().mtimes(dif2);
	    gene.m_Rsquare = 1 - dif1_square.doubleValue()/dif2_square.doubleValue();

		return isoProps;
	}

	
	public static void main(String[] args)
	{
		long[] row1 = { 3, 7, 1 };
		long[] row2 = { 0, 13, 19 };
		long[] row3 = { 2, 1, 6 };
		Matrix test = MatrixFactory.importFromArray(row1, row2, row3);
		System.out.println(test.toString());
		Matrix m2 = test.sortrows(Ret.NEW, 0, false);
		System.out.println(m2);
		
/*		
		// create an empty 10x10 matrix with double values:
		Matrix m1 = MatrixFactory.dense(10, 10);
		 
		// create a sparse 10x10 matrix with double values:
		Matrix m2 = MatrixFactory.sparse(10, 10);
		 
		// create a matrix where all entries are set to 1.0:
		Matrix m3 = MatrixFactory.ones(10, 10);
		 
		// create a matrix where all entries are set to 3.14159:
		Matrix m4 = MatrixFactory.fill(3.14159, 10, 10);
		 
		// create a matrix filled with random numbers (Gaussian distribution):
		Matrix m5 = MatrixFactory.randn(10, 3);
		 
		// create a matrix filled with random numbers (uniform distribution):
		Matrix m6 = MatrixFactory.rand(5, 5);
		 
		// create an "eye" matrix: [0,0]=1; [1,1]=1; [2,2]=1; [3,3]=1:
		Matrix m7 = MatrixFactory.eye(4, 4);
		 
		// create an empty 0x0 matrix:
		Matrix m0 = MatrixFactory.emptyMatrix();
		
		Matrix m8 = DenseMatrix.factory.eye(4,4);*/
		
		
	/*	try 
		{
			String path = "D:\\Data\\Flux Simulator\\EF6-single-end-normal\\output\\";
			File myDataFile = new File(path + "E.txt");
			Matrix E = MatrixFactory.importFromFile(FileFormat.CSV, myDataFile);
			
			myDataFile = new File(path + "A.txt");
			Matrix W = MatrixFactory.importFromFile(FileFormat.CSV, myDataFile);
			
			ProportionCalculator pc = new ProportionCalculator();
			Matrix proportions = pc.calculate(E, W, null);
			System.out.print(proportions);
			
		} catch (MatrixException e) {
			e.printStackTrace();
		} catch (IOException e) {
			e.printStackTrace();
		}*/
		
/*		Matrix W = DenseMatrix.factory.ones(4,2);
		W.setAsDouble(0, 2,0);
		W.setAsDouble(0, 3,1);

		System.out.println(W);
		
		ArrayList<Integer> vec = new ArrayList<Integer>();
 		for (int i = 0; i < 4; i++)
 			vec.add(i);
		
 		Matrix E = MatrixFactory.importFromArray(vec.toArray(new Integer[vec.size()]));
 		E = E.transpose();
		System.out.println(E);
		
		E = E.appendHorizontally(W);
 		System.out.println(E);	
 		
 		int[][] data1 = {{1,2,3,4},{5,6,7,8}};
 		Matrix F = MatrixFactory.importFromArray(data1);
 		F = F.transpose();
 		System.out.println(F);
		
		E = E.appendHorizontally(F);
 		System.out.println(E);*/
 		
	}
		

}package uno.cs.genomics.group.calculator;

import java.util.HashMap;
import java.util.Iterator;
import java.util.Set;
import java.util.Vector;

import uno.cs.genomics.group.alignment.Gene;
import uno.cs.genomics.group.properties.SystemProperties;
import uno.cs.genomics.group.util.LogWriter;

public class RPKMCalculator 
{
	private LogWriter m_logWriter = LogWriter.getInstance();
	
	public void calculate(HashMap<String, HashMap<String, Gene>> chromosome, HashMap<String, Vector<String>> geneRPKMs,
			double countedReadsNum)
	{
		Set<String> keySet = chromosome.keySet();
		Iterator<String> itChromosome = keySet.iterator();
		
		while (itChromosome.hasNext()) 
		{
			String chromName = itChromosome.next();
			HashMap<String, Gene> genes = chromosome.get(chromName);
			
			Set<String> keys = genes.keySet();
			Iterator<String> itGene = keys.iterator();
			while (itGene.hasNext()) 
			{
				String geneID = itGene.next();
				Gene gene = genes.get(geneID);
				gene.m_expressionValue = 1000000000 * (double)gene.m_copies/(double)(gene.getTotalExonLength() * countedReadsNum);
				
				if (countedReadsNum == 0)
					gene.m_expressionValue = 0;

				if (!geneRPKMs.containsKey(chromName + geneID))
				{	
					Vector<String> geneRPKM = new Vector<String>();
					geneRPKM.add(chromName);
					geneRPKM.add(gene.m_geneName);
					geneRPKM.add(gene.m_geneID);
					geneRPKM.add(String.valueOf(gene.getTotalExonLength()));
					geneRPKM.add(String.valueOf(gene.m_copies));
					geneRPKM.add(String.valueOf(gene.m_expressionValue));					
					geneRPKMs.put(chromName + geneID, geneRPKM);
				}
				else
				{
					Vector<String> geneRPKM = geneRPKMs.get(chromName + geneID);
					geneRPKM.add(String.valueOf(gene.m_copies));
					geneRPKM.add(String.valueOf(gene.m_expressionValue));
				}
			}
		}
	}
}
/** 
 *
 * $Author: Guorong Xu
 * $Revision: 1.0
 * $Date: 2010/8/28 
 *
 * This file is part of SAMMate.
 * Copyright (C) 2008-2011 Guorong Xu, All Rights Reserved. 
 * 
 */
package uno.cs.genomics.group.calculator;

import java.io.File;
import java.io.FileWriter;
import java.io.IOException;
import java.util.ArrayList;
import java.util.Arrays;
import java.util.Calendar;
import java.util.HashMap;
import java.util.Iterator;
import java.util.Set;
import java.util.Vector;

import uno.cs.genomics.group.alignment.AlignmentUtil;
import uno.cs.genomics.group.alignment.AnnotationParser;
import uno.cs.genomics.group.alignment.BedParser;
import uno.cs.genomics.group.alignment.GFFParser;
import uno.cs.genomics.group.alignment.Gene;
import uno.cs.genomics.group.alignment.SamParser;
import uno.cs.genomics.group.alignment.ShortRead;
import uno.cs.genomics.group.properties.ChromosomeMap;
import uno.cs.genomics.group.properties.SignalMap;
import uno.cs.genomics.group.properties.SystemProperties;
import uno.cs.genomics.group.util.LogWriter;

public class SignalmapBuilder {

    public HashMap<String, int[]> m_samCoordinates = null;
    public HashMap<String, int[][]> m_samCoverages = null;
    public HashMap<String, int[]> m_bedCoordinates = null;
    public HashMap<String, int[][]> m_bedCoverages = null;
    protected HashMap<String, String> m_chroNamesMap = ChromosomeMap.getInstance().getChromosomeMap();
    protected HashMap<String, Vector<Integer>> m_signalMap = SignalMap.getInstance().getSignalMap();
    private LogWriter m_logWriter = LogWriter.getInstance();
    private AlignmentUtil m_util = new AlignmentUtil();

    /**
     * The method is to build the coverage wiggle file by inputting the 
     * coordinates and coverage file generated by RPKMCalculator.
     * 
     * @param samCoordinateList
     * @param samCoverageList
     * @param outputFile
     */
    public void build(HashMap<String, int[]> samCoordinateList,
            HashMap<String, int[][]> samCoverageList,
            HashMap<String, int[]> bedCoordinateList,
            HashMap<String, int[][]> bedCoverageList,
            String outputFile) {

        if (samCoordinateList != null && samCoverageList != null) {
            m_samCoordinates = samCoordinateList;
            m_samCoverages = samCoverageList;
            m_bedCoordinates = bedCoordinateList;
            m_bedCoverages = bedCoverageList;
        }

        buildForwardSig(outputFile.replaceAll(".txt", "_forward.txt"));
        buildReverseSig(outputFile.replaceAll(".txt", "_reverse.txt"));
    }

    private void buildForwardSig(String outputFile) {
        int maxReadLength = SystemProperties.getInstance().getProperty("maxReadLength", 200);
        m_logWriter.info("The maximal length of short read is: " + maxReadLength, false);
        try {
            Set<String> keySet = m_samCoordinates.keySet();
            Iterator<String> itChromosome = keySet.iterator();

            while (itChromosome.hasNext()) {
                String chromName = itChromosome.next();
                int[][] samCoverages = m_samCoverages.get(chromName);
                int[][] bedCoverages = null;
                if (m_bedCoverages != null) {
                    bedCoverages = m_bedCoverages.get(chromName);
                }

                CombinedCoordinate combinedCoordinate = null;
                if (m_bedCoordinates != null) {
                    combinedCoordinate = new CombinedCoordinate(m_samCoordinates.get(chromName), m_bedCoordinates.get(chromName));
                } else {
                    combinedCoordinate = new CombinedCoordinate(m_samCoordinates.get(chromName), null);
                }

                if (!m_signalMap.containsKey(chromName)) {
                    continue;
                }

                String signalOutputFile = outputFile.substring(0, outputFile.lastIndexOf("."));
                File file = new File(signalOutputFile + "_" + chromName + ".txt");
                FileWriter filewriter = new FileWriter(file, true);

                int startPosition = 0;
                int endPosition = 0;

                ArrayList<Integer> positions = new ArrayList<Integer>();
                positions.add(startPosition);

                while (combinedCoordinate.hasNextPosition()) {
                    int currentPosition = combinedCoordinate.getNextPosition();
                    if (currentPosition < 0) {
                        continue;
                    }
                    positions.add(currentPosition);
                    int[][] read = m_util.getRead(samCoverages, currentPosition);
                    if (read == null && bedCoverages != null) {
                        read = m_util.getRead(bedCoverages, currentPosition);
                    }

                    if (currentPosition == combinedCoordinate.getLastPosition() && read != null) {
                        positions.add(currentPosition + read[2][0]);
                    }

                    if (currentPosition - endPosition <= maxReadLength && currentPosition != combinedCoordinate.getLastPosition()) {
                        endPosition = currentPosition;
                    } else {
                        // build coverage file from start position to end position;
                        outputForwardSignalFile(samCoverages, bedCoverages, chromName, positions, filewriter, outputFile);
                        positions = new ArrayList<Integer>();
                        startPosition = currentPosition;
                        endPosition = currentPosition;
                        positions.add(startPosition);
                    }
                }
                filewriter.close();
                m_logWriter.info("The signal map file is saved to: " + signalOutputFile + "_" + chromName + ".txt.", true);
            }

        } catch (IOException e) {
            e.printStackTrace();
        }
    }

    private void buildReverseSig(String outputFile) {
        int maxReadLength = SystemProperties.getInstance().getProperty("maxReadLength", 200);
        m_logWriter.info("The maximal length of short read is: " + maxReadLength, false);
        try {
            Set<String> keySet = m_samCoordinates.keySet();
            Iterator<String> itChromosome = keySet.iterator();

            while (itChromosome.hasNext()) {
                String chromName = itChromosome.next();
                int[][] samCoverages = m_samCoverages.get(chromName);
                int[][] bedCoverages = null;
                if (m_bedCoverages != null) {
                    bedCoverages = m_bedCoverages.get(chromName);
                }

                CombinedCoordinate combinedCoordinate = null;
                if (m_bedCoordinates != null) {
                    combinedCoordinate = new CombinedCoordinate(m_samCoordinates.get(chromName), m_bedCoordinates.get(chromName));
                } else {
                    combinedCoordinate = new CombinedCoordinate(m_samCoordinates.get(chromName), null);
                }

                if (!m_signalMap.containsKey(chromName)) {
                    continue;
                }

                String signalOutputFile = outputFile.substring(0, outputFile.lastIndexOf("."));
                File file = new File(signalOutputFile + "_" + chromName + ".txt");
                FileWriter filewriter = new FileWriter(file, true);

                int startPosition = 0;
                int endPosition = 0;

                ArrayList<Integer> positions = new ArrayList<Integer>();
                positions.add(startPosition);

                while (combinedCoordinate.hasPreviousPosition()) {
                    int currentPosition = combinedCoordinate.getPreviousPosition();
                    if (currentPosition > 0) {
                        continue;
                    }
                    positions.add(currentPosition);
                    int[][] read = m_util.getRead(samCoverages, currentPosition);
                    if (read == null && bedCoverages != null) {
                        read = m_util.getRead(bedCoverages, currentPosition);
                    }

                    if (currentPosition == combinedCoordinate.getFirstPosition() && read != null) {
                        positions.add(currentPosition - read[2][0]);
                    }

                    if (currentPosition - endPosition <= maxReadLength && currentPosition != combinedCoordinate.getFirstPosition()) {
                        endPosition = currentPosition;
                    } else {
                        // build coverage file from start position to end position;
                        outputReverseSignalFile(samCoverages, bedCoverages, chromName, positions, filewriter, outputFile);
                        positions = new ArrayList<Integer>();
                        startPosition = currentPosition;
                        endPosition = currentPosition;
                        positions.add(startPosition);
                    }
                }
                filewriter.close();
                m_logWriter.info("The signal map file is saved to: " + signalOutputFile + "_" + chromName + ".txt.", true);
            }

        } catch (IOException e) {
            e.printStackTrace();
        }
    }

    private void outputForwardSignalFile(int[][] samCoverages, int[][] bedCoverages, String chromName,
            ArrayList<Integer> positions, FileWriter filewriter, String outputFile) throws IOException {
        int originPosition = positions.get(0);
        int endPosition = positions.get(positions.size() - 1);
        int[] coordinate = new int[endPosition - originPosition + 1];

        if (m_chroNamesMap != null && m_chroNamesMap.get(chromName) != null) {
            chromName = m_chroNamesMap.get(chromName);
        }

        try {
            for (int i = 0; i < positions.size(); i++) {
                int currentPosition = positions.get(i);
                int[][] read = m_util.getRead(samCoverages, currentPosition);
                if (read == null && bedCoverages != null) {
                    read = m_util.getRead(bedCoverages, currentPosition);
                }

                if (read != null && currentPosition != positions.get(positions.size() - 1)) {
                    for (int j = 0; j < read[2][0]; j++) {
                        coordinate[currentPosition - originPosition + j] += read[1][0];
                    }
                } else if (read != null && currentPosition == positions.get(positions.size() - 1)) {
                    for (int j = 0; j < read[2][0]; j++) {
                        if (currentPosition - originPosition + j < coordinate.length) {
                            coordinate[currentPosition - originPosition + j] += read[1][0];
                        } else {
                            break;
                        }
                    }
                }
            }
        } catch (ArrayIndexOutOfBoundsException e) {
            System.out.println(chromName + "\t" + originPosition + "\t" + endPosition);
        }

        int index = 1;
        Vector<Integer> interval = m_signalMap.get(chromName);
        while (index < coordinate.length) {
            if ((originPosition + index) >= interval.get(0)
                    && (originPosition + index) <= interval.get(1)) {
                filewriter.write(chromName + "\t" + (originPosition + index) + "\t" + coordinate[index]);
                filewriter.write("\r\n");
            }
            index++;
        }
    }

    private void outputReverseSignalFile(int[][] samCoverages, int[][] bedCoverages, String chromName,
            ArrayList<Integer> positions, FileWriter filewriter, String outputFile) throws IOException {
        int originPosition = -positions.get(0);
        int endPosition = -positions.get(positions.size() - 1);
        int[] coordinate = new int[endPosition - originPosition + 1];

        if (m_chroNamesMap != null && m_chroNamesMap.get(chromName) != null) {
            chromName = m_chroNamesMap.get(chromName);
        }

        try {
            for (int i = 0; i < positions.size(); i++) {
                int currentPosition = -positions.get(i);
                int[][] read = m_util.getRead(samCoverages, -currentPosition);
                if (read == null && bedCoverages != null) {
                    read = m_util.getRead(bedCoverages, -currentPosition);
                }

                if (read != null && currentPosition != -positions.get(positions.size() - 1)) {
                    for (int j = 0; j < read[2][0]; j++) {
                        coordinate[currentPosition - originPosition + j] += read[1][0];
                    }
                } else if (read != null && currentPosition == -positions.get(positions.size() - 1)) {
                    for (int j = 0; j < read[2][0]; j++) {
                        if (currentPosition - originPosition + j < coordinate.length) {
                            coordinate[currentPosition - originPosition + j] += read[1][0];
                        } else {
                            break;
                        }
                    }
                }
            }
        } catch (ArrayIndexOutOfBoundsException e) {
            System.out.println(chromName + "\t" + originPosition + "\t" + endPosition);
        }

        int index = 1;
        Vector<Integer> interval = m_signalMap.get(chromName);
        while (index < coordinate.length) {
            if ((originPosition + index) >= interval.get(0)
                    && (originPosition + index) <= interval.get(1)) {
                filewriter.write(chromName + "\t" + (originPosition + index) + "\t" + coordinate[index]);
                filewriter.write("\r\n");
            }
            index++;
        }
    }

    public static void main(String[] args) {
        String annFile = "E:\\WorkSpace\\eclipse_swt\\workspace\\SAMMate\\data\\test\\ann_table.txt";
        String samFile = "E:\\WorkSpace\\eclipse_swt\\workspace\\SAMMate\\data\\test\\accepted_hits_1.sam";
        String outputFile = "E:\\WorkSpace\\eclipse_swt\\workspace\\SAMMate\\data\\test\\signalmap.wig";

        try {
            AnnotationParser annParser = new AnnotationParser();
            annParser.parseFile(annFile);
            HashMap<String, HashMap<String, Gene>> m_chromosome = annParser.m_chromosome;
            HashMap<String, int[]> originateCoordinates = new HashMap<String, int[]>();
            HashMap<String, int[][]> originateCoverages = new HashMap<String, int[][]>();

            SamParser samParser = new SamParser();
            samParser.setChromosome(m_chromosome);
            samParser.setCoverageParameters(originateCoordinates, originateCoverages);
            samParser.parseFile(samFile);

            SignalmapBuilder signalmapBuilder = new SignalmapBuilder();
            signalmapBuilder.build(originateCoordinates, originateCoverages, null, null, outputFile);

        } catch (Exception e) {
            e.printStackTrace();
        }
    }
}
/** 
 *
 * $Author: Guorong Xu
 * $Revision: 1.0
 * $Date: 2009/05/03 
 *
 * This file is part of SAMMate.
 * Copyright (C) 2008-2009 Guorong Xu, All Rights Reserved. 
 * 
 */
package uno.cs.genomics.group.calculator;

import java.util.ArrayList;
import java.util.Arrays;
import java.util.HashMap;
import java.util.Iterator;
import java.util.Set;
import java.util.Vector;

import uno.cs.genomics.group.alignment.AnnotationParser;
import uno.cs.genomics.group.alignment.BAMJunctionParser;
import uno.cs.genomics.group.alignment.BamParser;
import uno.cs.genomics.group.alignment.BedParser;
import uno.cs.genomics.group.alignment.GFFParser;
import uno.cs.genomics.group.alignment.GTFParser;
import uno.cs.genomics.group.alignment.Gene;
import uno.cs.genomics.group.alignment.GeneBankParser;
import uno.cs.genomics.group.alignment.SAMJunctionParser;
import uno.cs.genomics.group.alignment.SamParser;
import uno.cs.genomics.group.alignment.Statistician;
import uno.cs.genomics.group.properties.ChromosomeMap;
import uno.cs.genomics.group.properties.SystemProperties;
import uno.cs.genomics.group.properties.UserProperties;
import uno.cs.genomics.group.util.LogWriter;
import uno.cs.genomics.group.util.ProgressBarUtil;
import uno.cs.genomics.group.util.StatisticPrinter;

public class TaskExecutor {

    public HashMap<String, HashMap<String, Gene>> m_chromosome = null;
    public HashMap<String, int[]> m_samCoordinates = null;
    public HashMap<String, int[][]> m_samCoverages = null;
    public HashMap<String, int[]> m_bedCoordinates = null;
    public HashMap<String, int[][]> m_bedCoverages = null;
    public HashMap<String, ArrayList<int[]>> m_signalLists = null;
    public HashMap<String, String> m_unmappedChromosome = null;
    public HashMap<String, Vector<String>> m_geneRPKMs = null;
    public HashMap<String, ArrayList<Vector<String>>> m_transcriptRPKMs = null;
    public ArrayList<Statistician> m_statistician = null;
    public Vector<String> m_samFiles = null;
    public HashMap<Integer, Integer> m_groupAFiles = null;
    public HashMap<Integer, Integer> m_groupBFiles = null;
    public Vector<String[]> m_geneRPKMRecords = null;
    public Vector<String[]> m_tranRPKMRecords = null;
    public AnnotationParser m_annParser = null;
    public GFFParser m_gffParser = null;
    public GTFParser m_gtfParser = null;
    public GeneBankParser m_gbParser = null;
    public SamParser m_samParser = null;
    public BamParser m_bamParser = null;
    public BedParser m_bedParser = null;
    public ChromosomeMap m_mapParser = null;
    public EdgeRCaller m_caller = null;
    public double m_countedReadsNum = 0;
    public boolean m_enableCalculateRPKM = UserProperties.getInstance().getProperty("enableCalculateRPKM", true);
    public boolean m_isBuildCoverage = UserProperties.getInstance().getProperty("enableBuildCoverage", false);
    public boolean m_isBuildSignalmap = UserProperties.getInstance().getProperty("enableSignalMap", false);
    public boolean m_enableOneStep = UserProperties.getInstance().getProperty("enableOneStep", false);
    public boolean m_enableIterative = UserProperties.getInstance().getProperty("enableIterative", false);
    public boolean m_enableEMProcedure = UserProperties.getInstance().getProperty("enableEMProcedure", true);
    public boolean m_enableEdgeR = UserProperties.getInstance().getProperty("enableEdgeR", false);
    public boolean m_enableSAMJunction = UserProperties.getInstance().getProperty("enableSAMJunction", false);
    public String m_RPKMFileName = UserProperties.getInstance().getProperty("geneExpFileName", "Gene_Expression.xls");
    public String m_tranFileName = UserProperties.getInstance().getProperty("tranExpFileName", "Tran_Expression.xls");
    public String m_coverageFileName = UserProperties.getInstance().getProperty("coverageFileName", "coverage.wig");
    public String m_signalmapFileName = UserProperties.getInstance().getProperty("signalmapFileName", "signalmap.txt");
    private LogWriter m_logWriter = LogWriter.getInstance();
    private CalculatorHelpler m_helpler = new CalculatorHelpler();
    private double m_percentageBase = 0;
    private ProgressBarUtil m_progressBarutil = ProgressBarUtil.getInstance();

    /**
     * The method is to calculate the RPKM value of genes by parsing a list of each type files
     * and return a HashMap that contains all RPKM values.
     * 
     * @param annFiles
     * @param gffFiles
     * @param samFiles
     * @param bedFiles
     * @param outputPath
     * @return m_geneRPKMs
     * @throws Exception
     */
    public void executeTasks(Vector<String[]> annFiles,
            int annoFileType, Vector<String[]> samFiles,
            Vector<String[]> bedFiles, HashMap<Integer, Integer> groupAFiles,
            HashMap<Integer, Integer> groupBFiles, String outputPath) throws Exception {

        addSamFileList(samFiles);

        m_groupAFiles = groupAFiles;
        m_groupBFiles = groupBFiles;

        double totalTime = m_helpler.estimateTimeCost(samFiles);
        m_progressBarutil.setTotalTime(totalTime);

        for (int i = 0; i < samFiles.size(); i++) {
            if (annFiles != null && annFiles.size() > 0) {
                if (bedFiles != null && bedFiles.size() > i) {
                    m_logWriter.info("Start processing the " + m_samFiles.get(i) + " of SAM/BAM and BED file.", true);
                    run(annFiles.get(0)[0], annoFileType, samFiles.get(i)[0], bedFiles.get(i)[0],
                            outputPath + m_samFiles.get(i), i, samFiles.size());
                } else {
                    run(annFiles.get(0)[0], annoFileType, samFiles.get(i)[0], null,
                            outputPath + m_samFiles.get(i), i, samFiles.size());
                }
            }


            // Store the related statistic information for each pair.
            storeStatistic(m_samFiles.get(i));

            resetParameters();
        }

        // Print the statistic information in each Sam and Bed file.
        StatisticPrinter st = new StatisticPrinter();
        st.setStatistician(m_statistician);
        st.printStatistic(outputPath);

        m_geneRPKMRecords = outputGeneRPKMs(outputPath);
        m_tranRPKMRecords = outputTranscriptRPKMs(outputPath);

        if (m_enableEdgeR) {
            m_caller = new EdgeRCaller();

            m_logWriter.info("Start detecting differentially expressed genes and isoforms using EdgeR.", true);

            if (groupAFiles.size() < 1 || groupBFiles.size() < 1) {
                m_logWriter.warn(" Please make sure check at least one file in each group.", true);
                return;
            }

            if (m_enableCalculateRPKM) {
                m_caller.calculateGenes(groupAFiles, groupBFiles, outputPath + m_RPKMFileName, outputPath);
            }

            if (m_enableOneStep || m_enableIterative || m_enableEMProcedure) {
                m_caller.calculateTranscripts(groupAFiles, groupBFiles, outputPath + m_tranFileName, outputPath);
            }

            double percentage = m_helpler.getRandomPercentage(95, 1, 1, m_percentageBase);
            m_progressBarutil.setPercentage(percentage);
            m_logWriter.info(percentage + " % is done...", false);
        }
    }

    protected void run(String annFile, int annoFileType, String samFile, String bedFile,
            String outputFile, int index, int totalTasks) throws Exception {
        if (annFile != null) {
            double percentage = m_helpler.getRandomPercentage(5, index, totalTasks, m_percentageBase);
            m_logWriter.info(percentage + " % is done...", false);
            m_progressBarutil.setPercentage(percentage);
            parseFile(annFile, annoFileType);
        }

        if (m_geneRPKMs == null) {
            m_geneRPKMs = new HashMap<String, Vector<String>>();
        }

        if (m_transcriptRPKMs == null) {
            m_transcriptRPKMs = new HashMap<String, ArrayList<Vector<String>>>();
        }

        if (samFile != null && (samFile.endsWith(".sam") || samFile.indexOf(".sam.") > -1)) {
            parseFile(samFile, 0);
            double percentage = m_helpler.getRandomPercentage(10, index, totalTasks, m_percentageBase);
            m_progressBarutil.setPercentage(percentage);
            m_logWriter.info(percentage + " % is done...", false);
        } else if (samFile != null && samFile.endsWith(".bam")) {
            parseFile(samFile, 6);
            double percentage = m_helpler.getRandomPercentage(10, index, totalTasks, m_percentageBase);
            m_progressBarutil.setPercentage(percentage);
            m_logWriter.info(percentage + " % is done...", false);
        }

        if (bedFile != null) {
            parseFile(bedFile, 1);
            double percentage = m_helpler.getRandomPercentage(15, index, totalTasks, m_percentageBase);
            m_progressBarutil.setPercentage(percentage);
            m_logWriter.info(percentage + " % is done...", false);
        }

        if (m_enableCalculateRPKM) {
            m_logWriter.info("Calculating " + SystemProperties.getInstance().getProperty("FPKM_RPKM", "RPKM") + " values ...", true);
            RPKMCalculator rpkmCalculator = new RPKMCalculator();
            rpkmCalculator.calculate(m_chromosome, m_geneRPKMs, m_countedReadsNum);
            m_logWriter.info("Calculating " + SystemProperties.getInstance().getProperty("FPKM_RPKM", "RPKM") + " values is complete.", true);

            double percentage = m_helpler.getRandomPercentage(20, index, totalTasks, m_percentageBase);
            m_progressBarutil.setPercentage(percentage);
            m_logWriter.info(percentage + " % is done...", false);
        }

        if (m_isBuildCoverage) {
            m_logWriter.info("Start building coverage file in the wiggle format.", true);

            if (m_enableOneStep || m_enableIterative) {
                m_signalLists = new HashMap<String, ArrayList<int[]>>();
            }

            CoverageBuilder coverageBuilder = new CoverageBuilder();
            coverageBuilder.build(m_samCoordinates, m_samCoverages, m_bedCoordinates, m_bedCoverages,
                    m_signalLists, outputFile + "_" + m_coverageFileName);
            m_logWriter.info("The coverage file is saved to: " + outputFile + "_" + m_coverageFileName + ".", true);

            double percentage = m_helpler.getRandomPercentage(25, index, totalTasks, m_percentageBase);
            m_progressBarutil.setPercentage(percentage);
            m_logWriter.info(percentage + " % is done...", false);
        }

        if (m_isBuildSignalmap) {
            m_logWriter.info("Start building signal map file.", true);
            SignalmapBuilder signalmapBuilder = new SignalmapBuilder();
            signalmapBuilder.build(m_samCoordinates, m_samCoverages, m_bedCoordinates, m_bedCoverages,
                    outputFile + "_" + m_signalmapFileName);

            double percentage = m_helpler.getRandomPercentage(30, index, totalTasks, m_percentageBase);
            m_progressBarutil.setPercentage(percentage);
            m_logWriter.info(percentage + " % is done...", false);
        }

        if (m_enableOneStep || m_enableIterative) {
            if (m_enableOneStep) {
                m_logWriter.info("Start estimating transcript expression abundance using one-step iQuant procedure.", true);
            } else if (m_enableIterative) {
                m_logWriter.info("Start estimating transcript expression abundance using iterative iQuant procedure.", true);
            }

            if (!m_isBuildCoverage) {
                m_signalLists = new HashMap<String, ArrayList<int[]>>();
                CoverageBuilder coverageBuilder = new CoverageBuilder();
                coverageBuilder.build(m_samCoordinates, m_samCoverages, m_bedCoordinates, m_bedCoverages,
                        m_signalLists, outputFile + "_" + m_coverageFileName);
            }

            /**
             * The following code is to estimate the transcript proportions.
             */
            TranscriptEstimator tranEstimator = new TranscriptEstimator();
            tranEstimator.calculate(m_chromosome, m_transcriptRPKMs, m_signalLists);

            m_logWriter.info("Calculating " + SystemProperties.getInstance().getProperty("FPKM_RPKM", "RPKM")
                    + " values would not be seen in transcript quantification.", true);
            m_logWriter.info("Estimating transcript expression abundance is complete.", true);
        }

        if (m_enableEMProcedure) {
            m_logWriter.info("Start estimating transcript expression abundance using RAEM procedure.", true);

            EMEstimator emEstimator = new EMEstimator();
            emEstimator.calculate(m_chromosome, m_transcriptRPKMs, m_samCoverages, m_bedCoverages, m_countedReadsNum);
        }

        m_percentageBase = m_helpler.getRandomPercentage(90, index, totalTasks, m_percentageBase);
        m_progressBarutil.setPercentage(m_percentageBase);
        m_logWriter.info(m_percentageBase + " % is done...", false);
    }

    public void parseFile(String file, int fileType) throws Exception {
        switch (fileType) {
            case 0:
                m_logWriter.info("Start parsing alignment results in SAM format...", true);
                m_samParser = new SamParser();
                m_samParser.setChromosome(m_chromosome);
                m_samParser.parseFile(file);
                m_samCoordinates = m_samParser.getCoordinatesMap();
                m_samCoverages = m_samParser.getCoveragesMap();
                m_countedReadsNum += m_samParser.getReadsNumOnExon();

                if (m_samParser.getHasJunctionReads() && m_enableSAMJunction) {
                    m_bedParser = new SAMJunctionParser();
                    m_bedParser.setChromosome(m_chromosome);
                    m_bedParser.setCoverageParameters(m_bedCoordinates, m_bedCoverages);
                    m_bedParser.parseFile(file, m_chromosome);
                    m_bedCoordinates = m_bedParser.getCoordinatesMap();
                    m_bedCoverages = m_bedParser.getCoveragesMap();
                    m_countedReadsNum += m_bedParser.getReadsNumOnJunction();
                    m_logWriter.info("The total count of short reads mapped on exon-exon juntions is : "
                            + m_bedParser.getReadsNumOnJunction(), true);
                }

                m_logWriter.info("The total count of short reads mapped on exons is : "
                        + m_samParser.getReadsNumOnExon(), true);
                m_logWriter.info("Parsing SAM file is complete.", true);
                break;
            case 1:
                m_logWriter.info("Start parsing alignment results in BED format...", true);
                m_bedParser = new BedParser();
                m_bedParser.setChromosome(m_chromosome);
                m_bedParser.setCoverageParameters(m_bedCoordinates, m_bedCoverages);
                m_bedParser.parseFile(file, m_chromosome);
                m_bedCoordinates = m_bedParser.getCoordinatesMap();
                m_bedCoverages = m_bedParser.getCoveragesMap();
                m_countedReadsNum += m_bedParser.getReadsNumOnJunction();
                m_logWriter.info("The total count of short reads mapped on exon-exon juntions is : "
                        + m_bedParser.getReadsNumOnJunction(), true);
                m_logWriter.info("Parsing BED file is complete.", true);
                break;
            case 2:
                if (m_chromosome != null && !m_chromosome.isEmpty()) {
                    break;
                }

                m_logWriter.info("Start parsing annotation file...", true);
                m_annParser = new AnnotationParser();
                m_annParser.parseFile(file);
                m_chromosome = m_annParser.m_chromosome;
                m_logWriter.info("Parsing annotation file is complete.", true);
                break;
            case 3:
                if (m_chromosome != null && !m_chromosome.isEmpty()) {
                    break;
                }

                m_logWriter.info("Start parsing annotation file in GFF format...", true);
                m_gffParser = new GFFParser();
                m_gffParser.parseFile(file);
                m_chromosome = m_gffParser.m_chromosome;
                m_logWriter.info("Parsing annotation file is complete.", true);
                break;
            case 4:
                if (m_chromosome != null && !m_chromosome.isEmpty()) {
                    break;
                }

                m_logWriter.info("Start parsing annotation file in GTF format...", true);
                m_gtfParser = new GTFParser();
                m_gtfParser.parseFile(file);
                m_chromosome = m_gtfParser.m_chromosome;
                m_logWriter.info("Parsing annotation file is complete.", true);
                break;
            case 5:
                if (m_chromosome != null && !m_chromosome.isEmpty()) {
                    break;
                }

                m_logWriter.info("Start parsing annotation file in GeneBank format...", true);
                m_gbParser = new GeneBankParser();
                m_gbParser.parseFile(file);
                m_chromosome = m_gbParser.m_chromosome;
                m_logWriter.info("Parsing annotation file is complete.", true);
                break;
            case 6:
                m_logWriter.info("Start parsing alignment results in BAM format...", true);
                m_bamParser = new BamParser();
                m_bamParser.setChromosome(m_chromosome);
                m_bamParser.parseFile(file);
                m_samCoordinates = m_bamParser.getCoordinatesMap();
                m_samCoverages = m_bamParser.getCoveragesMap();
                m_countedReadsNum += m_bamParser.getReadsNumOnExon();

                if (m_bamParser.getHasJunctionReads() && m_enableSAMJunction) {
                    m_bedParser = new BAMJunctionParser();
                    m_bedParser.setChromosome(m_chromosome);
                    m_bedParser.setCoverageParameters(m_bedCoordinates, m_bedCoverages);
                    m_bedParser.parseFile(file, m_chromosome);
                    m_bedCoordinates = m_bedParser.getCoordinatesMap();
                    m_bedCoverages = m_bedParser.getCoveragesMap();
                    m_countedReadsNum += m_bedParser.getReadsNumOnJunction();
                    m_logWriter.info("The total count of short reads mapped on exon-exon juntions is : "
                            + m_bedParser.getReadsNumOnJunction(), true);
                }
                m_logWriter.info("The total count of short reads mapped on exons is : "
                        + m_bamParser.getReadsNumOnExon(), true);
                m_logWriter.info("Parsing BAM file is complete.", true);
                break;

            default:
                ;
        }
    }

    public void resetParameters() {
        if (m_chromosome == null) {
            return;
        }

        m_countedReadsNum = 0;
        m_samCoverages = null;
        m_samCoordinates = null;
        m_signalLists = null;
        m_samParser = null;
        m_bamParser = null;
        m_bedParser = null;

        Set<String> keySet = m_chromosome.keySet();
        Iterator<String> itChromosome = keySet.iterator();

        while (itChromosome.hasNext()) {
            String chromName = itChromosome.next();
            HashMap<String, Gene> genes = m_chromosome.get(chromName);

            Set<String> keys = genes.keySet();
            Iterator<String> itGene = keys.iterator();
            while (itGene.hasNext()) {
                String geneID = itGene.next();
                Gene gene = genes.get(geneID);
                gene.setCopies(0);
                gene.setExpressionValue(0);
            }
        }

        System.gc();
    }

    public void storeStatistic(String pairName) {
        if (m_statistician == null) {
            m_statistician = new ArrayList<Statistician>();
        }

        Statistician st = new Statistician();

        st.setPairName(pairName);
        if (m_samParser != null && m_bamParser == null && m_bedParser == null) {
            st.setReadsNumOnExon(m_samParser.getReadsNumOnExon());
            st.setReadsNumOnIntron(m_samParser.getReadsNumOnIntron());
            st.setReadsNumOnJunction(0);
            st.setReadsNumOnIntergenic(m_samParser.getReadsNumOnIntergenic());
            st.setTotalReadsNum(m_samParser.getTotalReadsNum());
        } else if (m_samParser != null && m_bamParser == null && m_bedParser != null) {
            st.setReadsNumOnExon(m_samParser.getReadsNumOnExon());
            st.setReadsNumOnIntron(m_samParser.getReadsNumOnIntron());
            st.setReadsNumOnJunction(m_bedParser.getReadsNumOnJunction());
            st.setReadsNumOnIntergenic(m_samParser.getReadsNumOnIntergenic() + m_bedParser.getReadsNumOnIntergenic());
            st.setTotalReadsNum(m_samParser.getTotalReadsNum() + m_bedParser.getTotalReadsNum());
        }
        if (m_samParser == null && m_bamParser != null && m_bedParser == null) {
            st.setReadsNumOnExon(m_bamParser.getReadsNumOnExon());
            st.setReadsNumOnIntron(m_bamParser.getReadsNumOnIntron());
            st.setReadsNumOnJunction(0);
            st.setReadsNumOnIntergenic(m_bamParser.getReadsNumOnIntergenic());
            st.setTotalReadsNum(m_bamParser.getTotalReadsNum());
        } else if (m_samParser == null && m_bamParser != null && m_bedParser != null) {
            st.setReadsNumOnExon(m_bamParser.getReadsNumOnExon());
            st.setReadsNumOnIntron(m_bamParser.getReadsNumOnIntron());
            st.setReadsNumOnJunction(m_bedParser.getReadsNumOnJunction());
            st.setReadsNumOnIntergenic(m_bamParser.getReadsNumOnIntergenic() + m_bedParser.getReadsNumOnIntergenic());
            st.setTotalReadsNum(m_bamParser.getTotalReadsNum() + m_bedParser.getTotalReadsNum());
        }
        m_statistician.add(st);
    }

    public HashMap<String, Vector<String>> getGeneRPKMs() {
        return m_geneRPKMs;
    }

    public HashMap<String, ArrayList<Vector<String>>> getTranscriptRPKMs() {
        return m_transcriptRPKMs;
    }

    public HashMap<String, Vector<String>> getAnnotationTable() {
        if (m_annParser != null) {
            return m_annParser.getAnnotationTable();
        }

        if (m_gffParser != null) {
            return m_gffParser.getAnnotationTable();
        }

        if (m_gtfParser != null) {
            return m_gtfParser.getAnnotationTable();
        }

        if (m_gbParser != null) {
            return m_gbParser.getAnnotationTable();
        }

        return null;
    }

    private void addSamFileList(Vector<String[]> samFiles) {
        m_samFiles = new Vector<String>();

        for (int i = 0; i < samFiles.size(); i++) {
            String file = samFiles.get(i)[0];
            String fileName = file.substring(file.lastIndexOf(System.getProperty("file.separator")) + 1,
                    file.length());
            m_samFiles.add(fileName);
        }
    }

    public Vector<String> getSamFileList() {
        return m_samFiles;
    }

    public Vector<String[]> outputGeneRPKMs(String outputFile) {
        if (m_geneRPKMRecords == null) {
            m_logWriter.info("RNA CoMPASS is printing gene RPKMs/FPKMs.", true);
            m_geneRPKMRecords = m_helpler.outputGeneRPKMs(m_samFiles, m_geneRPKMs, outputFile);
        }

        return m_geneRPKMRecords;
    }

    public Vector<String[]> outputTranscriptRPKMs(String outputFile) {
        if (m_tranRPKMRecords == null) {
            m_logWriter.info("RNA CoMPASS is printing transcript RPKMs/FPKMs.", true);
            m_tranRPKMRecords = m_helpler.outputTranscriptRPKMs(m_groupAFiles, m_groupBFiles,
                    m_chromosome, m_samFiles, m_transcriptRPKMs, outputFile);
        }
        return m_tranRPKMRecords;
    }

    public Vector<String[]> outputGeneDiffRecords() {
        return m_caller == null ? null : m_caller.m_geneDiffExpList;
    }

    public Vector<String[]> outputTranDiffRecords() {
        return m_caller == null ? null : m_caller.m_tranDiffExpList;
    }

    public void setPercentageBase(int percentage) {
        m_percentageBase = percentage;
    }

    public static void main(String[] args) throws Exception {
        String[] annFile = new String[]{"/home/guorong/apache-tomcat-7.0.14/bin/uploaded/sammate_test/Homo_Sapiens_GRCh37_57_chr20.gtf"};
        String[] samFile0 = new String[]{"/home/guorong/apache-tomcat-7.0.14/bin/uploaded/sammate_test/sample-single-end-GroupA-1.sam"};
        String[] samFile1 = new String[]{"/home/guorong/apache-tomcat-7.0.14/bin/uploaded/sammate_test/sample-single-end-GroupA-2.sam"};
        String[] samFile2 = new String[]{"/home/guorong/apache-tomcat-7.0.14/bin/uploaded/sammate_test/sample-single-end-GroupA-3.sam"};
        String[] samFile3 = new String[]{"/home/guorong/apache-tomcat-7.0.14/bin/uploaded/sammate_test/sample-single-end-GroupB-1.sam"};
        String[] samFile4 = new String[]{"/home/guorong/apache-tomcat-7.0.14/bin/uploaded/sammate_test/sample-single-end-GroupB-2.sam"};
        String[] samFile5 = new String[]{"/home/guorong/apache-tomcat-7.0.14/bin/uploaded/sammate_test/sample-single-end-GroupB-3.sam"};

        String outputPath = "/home/guorong/apache-tomcat-7.0.14/bin/uploaded/sammate_test/";

        Vector<String[]> annFiles = new Vector<String[]>();
        annFiles.add(annFile);
        Vector<String[]> samFiles = new Vector<String[]>();
        samFiles.add(samFile0);
        samFiles.add(samFile1);
        samFiles.add(samFile2);
        samFiles.add(samFile3);
        samFiles.add(samFile4);
        samFiles.add(samFile5);


        HashMap<Integer, Integer> groupAFiles = new HashMap<Integer, Integer>();
        groupAFiles.put(0, 0);
        HashMap<Integer, Integer> groupBFiles = new HashMap<Integer, Integer>();
        groupAFiles.put(0, 0);
        groupAFiles.put(1, 1);
        groupAFiles.put(2, 2);
        groupBFiles.put(3, 3);
        groupBFiles.put(4, 4);
        groupBFiles.put(5, 5);


        TaskExecutor pf = new TaskExecutor();
        pf.executeTasks(annFiles, 4, samFiles, null, groupAFiles, null, outputPath);
    }
}
/** 
 *
 * $Author: Guorong Xu
 * $Revision: 1.0
 * $Date: 2011/1/4 
 *
 * This file is part of SAMMate.
 * Copyright (C) 2008-2011 Guorong Xu, All Rights Reserved. 
 * 
*/

package uno.cs.genomics.group.calculator;

import java.util.ArrayList;
import java.util.HashMap;
import java.util.Iterator;
import java.util.Set;
import java.util.Vector;

import org.ujmp.core.Matrix;
import org.ujmp.core.MatrixFactory;
import org.ujmp.core.matrix.DenseMatrix;

import uno.cs.genomics.group.alignment.Exon;
import uno.cs.genomics.group.alignment.Gene;
import uno.cs.genomics.group.alignment.Transcript;
import uno.cs.genomics.group.properties.SystemProperties;
import uno.cs.genomics.group.properties.UserProperties;

public class TranscriptEstimator 
{
	protected Vector<Integer> m_signalMap = null;
	protected boolean m_printTitle = false;
	public boolean m_enableOneStep = UserProperties.getInstance().getProperty("enableOneStep",false);
	public boolean m_enableIterative = UserProperties.getInstance().getProperty("enableIterative",false);
	
	/**
	 * To generate the completed relationship network between isoform and exon
	 * or incomplete network.
	 * @param gene
	 * @param isCompleted
	 * @return
	 */
	public Matrix buildRelationshipNetwork(Gene gene, boolean isCompleted)
	{
		m_signalMap = new Vector<Integer>();
		int[][] networkList = null;
		
		try
		{
			int rows = 0;
			ArrayList<Transcript> transcripts = gene.getTranscriptList(true);
			
			for (int i = 0; i < gene.getCompletedExonStarts().size(); i++)
			{
				int start = gene.getCompletedExonStarts().get(i);
				int end = gene.getCompletedExonEnds().get(i);
				if (isCompleted || isIsoformic(gene, start, end))
				{
					m_signalMap.add(start);
					m_signalMap.add(end);
					
					rows += end - start + 1;
				}
			}

			networkList = new int[rows][transcripts.size()];
			int rowIndex = 0;
			
			for (int i = 0; i < gene.getCompletedExonStarts().size(); i++)
			{
				int start = gene.getCompletedExonStarts().get(i);
				int end = gene.getCompletedExonEnds().get(i);
				
				if (isCompleted || isIsoformic(gene, start, end))
				{
					ArrayList<Exon> exons = new ArrayList<Exon>();
					
					for (int j = 0; j < transcripts.size(); j++)
						exons.add( transcripts.get(j).getMatchedExon(start, end));
	
					for (int index = start; index <= end; index ++)
					{
						for (int j = 0; j < transcripts.size(); j++)
						{
							Exon exon = exons.get(j);
	
							if (exon != null && exon.m_locationStart <= index && index <= exon.m_locationEnd )
								networkList[rowIndex][j] = 1;
							else
								networkList[rowIndex][j] = 0;
						}
						rowIndex++;
					}
				}
			}
			
		} catch (Exception e)
		{
			e.printStackTrace();
		}
		
		return(MatrixFactory.importFromArray(networkList));
	}
	
	/**
	 * To build shared network or trimmed shared network for estimating the 
	 * gene expression abundance score.
	 * @param gene
	 * @param isTrimmed
	 * @return shared network or trimmed shared network
	 */
	private Matrix buildSharedNetwork(Gene gene, boolean isTrimmed)
	{
		int readLength = SystemProperties.getInstance().getProperty("SAM_Read_Length",0);
		
		m_signalMap = new Vector<Integer>();
		int[][] networkList = null;
		
		try
		{
			int rows = 0;
			ArrayList<Transcript> transcripts = gene.getTranscriptList(false);
			
			for (int i = 0; i < gene.getCompletedExonStarts().size(); i++)
			{
				int start = gene.getCompletedExonStarts().get(i);
				int end = gene.getCompletedExonEnds().get(i);
				
				if (isShared(gene, start, end))
				{
					if ((end - start <= readLength))
						continue;
					
					if (isTrimmed && (end - start > readLength) && (end - start <= 2*readLength))
					{						
						start = start + readLength/2;
						end = end - readLength/2;
					}
					else if (isTrimmed && (end - start > 2*readLength))
					{
						start = start + readLength;
						end = end - readLength;
					}

					m_signalMap.add(start);
					m_signalMap.add(end);
					rows += end - start + 1;
				}
			}

			networkList = new int[rows][transcripts.size()];
			int rowIndex = 0;
			
			for (int i = 0; i < gene.getCompletedExonStarts().size(); i++)
			{
				int start = gene.getCompletedExonStarts().get(i);
				int end = gene.getCompletedExonEnds().get(i);
				
				if (isShared(gene, start, end))
				{
					ArrayList<Exon> exons = new ArrayList<Exon>();
					
					for (int j = 0; j < transcripts.size(); j++)
						exons.add( transcripts.get(j).getMatchedExon(start, end));
	
					if ((end - start <= readLength))
						continue;
					
					if (isTrimmed && (end - start > readLength) && (end - start <= 2*readLength))
					{						
						start = start + readLength/2;
						end = end - readLength/2;
					}
					else if (isTrimmed && (end - start > 2*readLength))
					{
						start = start + readLength;
						end = end - readLength;
					}
					
					for (int index = start; index <= end; index ++)
					{
						for (int j = 0; j < transcripts.size(); j++)
						{
							Exon exon = exons.get(j);
	
							if (exon != null && exon.m_locationStart <= index && index <= exon.m_locationEnd )
								networkList[rowIndex][j] = 1;
							else
								networkList[rowIndex][j] = 0;
						}
						rowIndex++;
					}
				}
			}			
		} catch (Exception e)
		{
			e.printStackTrace();
		}
		
		return(MatrixFactory.importFromArray(networkList));
	}
	
	private boolean isIsoformic(Gene gene, int start, int end)
	{
		ArrayList<Transcript> transcripts = gene.getTranscriptList(true);
		
		for (int j = 0; j < transcripts.size(); j++)
			if(transcripts.get(j).getExactExon(start, end) == null)
				return true;
		
		return false;
	}
	
	private boolean isShared(Gene gene, int start, int end)
	{
		ArrayList<Transcript> transcripts = gene.getTranscriptList(true);
		
		for (int j = 0; j < transcripts.size(); j++)
			if(transcripts.get(j).getExactExon(start, end) == null)
				return false;
		
		return true;
	}

	public void calculate(HashMap<String, HashMap<String, Gene>> chromosome, 
			HashMap<String, ArrayList<Vector<String>>> transcriptExprs,
			HashMap<String, ArrayList<int[]>> signalLists)
	{
		try 
		{
			int count = 0;
			int negativeNum = 0;
			int singular = 0;
			
			if (chromosome != null)
			{
				Set<String> keySet = chromosome.keySet();
				Iterator<String> itChromosome = keySet.iterator();

				while (itChromosome.hasNext())
				{
					String chromName = itChromosome.next();
					HashMap<String, Gene> genes = chromosome.get(chromName);
					
					Set<String> keys = genes.keySet();
					Iterator<String> itGene = keys.iterator();
					while (itGene.hasNext())
					{
						String geneID = itGene.next();
						Gene gene = genes.get(geneID);
						
						ProportionCalculator pc = new ProportionCalculator();
						Matrix proportions = null;
						double averageScore = 0;
						ArrayList<Transcript> transcripts = gene.getTranscriptList(true);
						
						if (transcripts.size() == 1)
						{
							Matrix W = buildRelationshipNetwork(gene, true);							
							ArrayList<Integer> signals = buildSignalMatrix(signalLists, gene);
							if (signals == null)
								averageScore = 0;
							else
								averageScore = estimateAverage(signals);

							if (averageScore > 0)
								proportions = DenseMatrix.factory.ones(1,1);
							else
								proportions = DenseMatrix.factory.zeros(1,1);
							
							gene.setPredictedExpValue(averageScore);
						}
						else if (transcripts.size() > 1)
						{	
							// isTrimmed: true means trim the head and tail part signals;
							// otherwise keep all signals on each shared exons.
							Matrix sharedExons = buildSharedNetwork(gene, false);
							ArrayList<Integer> signals = buildSignalMatrix(signalLists, gene);
							boolean noSharedExons = false;
							if (m_signalMap.size() == 0)
								noSharedExons = true;
							
							averageScore = estimateAverage(signals);
							
							Matrix W = buildRelationshipNetwork(gene, true);							
							signals = buildSignalMatrix(signalLists, gene);
							
							if (signals != null)
							{
								if (noSharedExons || averageScore == 0)
									averageScore = estimateAverage(signals);
								
								if (signals != null && signals.size() > 0) 
								{
									Matrix E = MatrixFactory.importFromArray(signals.toArray(new Integer[signals.size()]));
									E = E.transpose();
									
									// 0 means 1 steps; 
									// 1 means iterative procedure without known gene score;
									// 2 means iterative procedure with known gene score;
									if (m_enableOneStep)
										proportions = pc.calculate(E, W, averageScore, gene, 0);
									else if (m_enableIterative)
										proportions = pc.calculate(E, W, averageScore, gene, 2);
								}								
							}
						}
							
						double sum = 0;
						double max = hasInfinities(gene, proportions);
						
						if (isNegative(gene, proportions))
						{
							for (int i = 0; i < transcripts.size(); i++)
								if (proportions != null &&  max > 0)
									sum += Math.pow(16,proportions.getAsDouble(0,i)/max);
								else
									sum += Math.pow(16,proportions.getAsDouble(0,i));
							
							negativeNum++;
						}
						
						for (int i = 0; i < transcripts.size(); i++)
						{
							if (!isNegative(gene, proportions))
							{
								if (proportions != null)
									transcripts.get(i).setProportionValue(String.valueOf(proportions.getAsDouble(0,i)));
								else if (proportions == null && averageScore > 0)
									transcripts.get(i).setProportionValue("NaN");
								else if (proportions == null && averageScore == 0)
									transcripts.get(i).setProportionValue("0.0");
							}
							else
							{
								if (max > 0)
									transcripts.get(i).setProportionValue(String.valueOf(Math.pow(16,proportions.getAsDouble(0,i)/max)/sum));
								else
									transcripts.get(i).setProportionValue(String.valueOf(Math.pow(16,proportions.getAsDouble(0,i))/sum));
							}								
						}
						
						if (gene.hasDuplicateTranscript())
						{
							ArrayList<Transcript> completedTranscripts = gene.getTranscriptList(false);
							for (int i = 0; i < completedTranscripts.size(); i++)
							{
								Transcript duplicate = gene.getDuplicatedTranscript(completedTranscripts.get(i).m_transcriptID);
								if (duplicate != null && "NaN".equalsIgnoreCase(duplicate.m_proportionValue))
									completedTranscripts.get(i).setProportionValue("NaN");
								else if (duplicate != null && "NaN".equalsIgnoreCase(completedTranscripts.get(i).m_proportionValue))
									duplicate.setProportionValue("NaN");
							}
						}
						
						if (!transcriptExprs.containsKey(chromName + geneID))
						{	
							ArrayList<Vector<String>> transcriptList = new ArrayList<Vector<String>>();
							
							for (int i = 0; i < gene.getTranscriptList(false).size(); i++)
							{
								Vector<String> transcript = new Vector<String>();
								String proportion = gene.getTranscriptList(false).get(i).m_proportionValue;
								transcript.add(chromName);
								transcript.add(gene.m_geneName);
								transcript.add(gene.m_geneID);
								transcript.add(gene.getTranscriptList(false).get(i).m_transcriptID);
								transcript.add(String.valueOf(gene.getTotalExonLength()));
								transcript.add(String.valueOf(gene.getTranscriptList(false).get(i).getLength()));
								transcript.add(String.valueOf(gene.m_copies));
								transcript.add(String.valueOf(Math.round(gene.m_copies * Double.valueOf(proportion))));
								transcript.add(proportion);
								if (!"NaN".equalsIgnoreCase(proportion))
									transcript.add(String.valueOf(Double.valueOf(proportion) * gene.m_predictedExpValue));
								else
									transcript.add("NaN");
								transcriptList.add(transcript);
							}
							transcriptExprs.put(chromName + geneID, transcriptList);
						}
						else
						{
							ArrayList<Vector<String>> transcriptList = transcriptExprs.get(chromName + geneID);
							
							for (int i = 0; i < gene.getTranscriptList(false).size(); i++)
							{
								Vector<String> transcript = transcriptList.get(i);
								String proportion = gene.getTranscriptList(false).get(i).m_proportionValue;
								transcript.add(String.valueOf(gene.m_copies));
								transcript.add(String.valueOf(Math.round(gene.m_copies * Double.valueOf(proportion))));
								transcript.add(proportion);
								if (!"NaN".equalsIgnoreCase(proportion))
									transcript.add(String.valueOf(Double.valueOf(proportion) * gene.m_predictedExpValue));
								else
									transcript.add("NaN");
							}
						}
					}
				}
			}
		} catch (Exception e) 
		{
			e.printStackTrace();
		}
	}
	
	private boolean isNegative(Gene gene, Matrix proportions)
	{
		ArrayList<Transcript> transcripts = gene.getTranscriptList(true);
		
		for (int i = 0; i < transcripts.size(); i++)
		{
			if (proportions != null && proportions.getAsDouble(0,i) < 0)
				return true;
		}
		
		return false;		
	}
	
	private double hasInfinities(Gene gene, Matrix proportions)
	{
		ArrayList<Transcript> transcripts = gene.getTranscriptList(true);
		boolean hasInfinities = false;
		double max = 0;
		
		for (int i = 0; i < transcripts.size(); i++)
		{
			if (proportions != null && proportions.getAsDouble(0,i) > 100)
			{
				hasInfinities = true;
				break;
			}
		}
		
		if (hasInfinities)
		{
			for (int i = 0; i < transcripts.size(); i++)
			{
				if (proportions != null && proportions.getAsDouble(0,i) > max)
					max = proportions.getAsDouble(0,i);
			}
		}
		
		return max;		
	}
	
	private ArrayList<Integer> buildSignalMatrix(HashMap<String, ArrayList<int[]>> signalLists, Gene gene)
	{
		int position = 0;
		ArrayList<Integer> signals = new ArrayList<Integer>();
		Vector<Integer> intervals = m_signalMap;
		ArrayList<int[]> signalList = signalLists.get(gene.m_chrom);
		
		if (signalList == null)
			return null;
		
		for (int i = 0; i < intervals.size()/2; i++)
		{
			int startPosition = getLocation(signalList, intervals.get(2*i));
			int endPosition = getLocation(signalList, intervals.get(2*i+1));
			
			position = startPosition;
			
			/*System.out.print(intervals.get(2*i) + "\t" + intervals.get(2*i+1));*/
			
			int count = 0;
			for (int j = intervals.get(2*i); j <= intervals.get(2*i+1); j++)
			{
				
				int currentStartPosition = signalList.get(position)[0];
				int nextStartPosition = signalList.get(position)[0];
				if (signalList.size() > position + 1)
					nextStartPosition = signalList.get(position + 1)[0];
				
				if (j < currentStartPosition)
				{
					signals.add(signalList.get(position)[1]);
					count++;
				}
				else if (j >= currentStartPosition 
						&& j < nextStartPosition
						&& position <= endPosition)
				{
					count++;
					signals.add(signalList.get(position)[1]);
				}
				else if (j >= currentStartPosition 
						&& j >= nextStartPosition
						&& position < endPosition)
				{
					count++;
					position++;
					signals.add(signalList.get(position)[1]);
				}
				else if (j >= currentStartPosition 
						&& j >= nextStartPosition
						&& position == endPosition && position < signalList.size() - 1)
				{
					count++;
					signals.add(signalList.get(position)[1]);
				}
				else if (j >= currentStartPosition 
						&& j >= nextStartPosition
						&& position == endPosition && position == signalList.size() - 1)
				{
					count++;
					signals.add(0);
				}
			}
		}
		
		return signals;
	}
	
	/**
	 * To estimate the average score by using straight average methods.
	 * @param signals
	 * @param method
	 * @return average score
	 */
	public double estimateAverage(ArrayList<Integer> signals)
	{
		double average = 0;
		
		if (signals == null || signals.isEmpty())
			return average;
		
		for (int i = 0; i < signals.size(); i++)
			average += ((double)signals.get(i))/signals.size();

		return average;
	}
	
	private int getLocation(ArrayList<int[]> signalList, int position)
	{
		int startLocation = 0;
		int endLocation = signalList.size();
		int location = signalList.size()/2;
		
		while(endLocation - startLocation > 1)
		{
			if (signalList.get(location)[0] > position)
				endLocation = location;
			else
				startLocation = location;

			location = (startLocation + endLocation)/2;
		}
		
		return startLocation;
	}
	
	public static void main(String[] args) throws Exception
	{
		TranscriptEstimator te = new TranscriptEstimator();
		ArrayList<Integer> signals = new ArrayList<Integer>();
		
		for (int i = 0; i < 10; i++)
			signals.add(i);
		
		System.out.println(te.estimateAverage(signals));
	}
}
/*
 * To change this template, choose Tools | Templates
 * and open the template in the editor.
 */
package uno.cs.genomics.group.cluster;

import com.jcraft.jsch.*;
import java.util.ArrayList;
import uno.cs.genomics.group.properties.SystemProperties;

/**
 *
 * @author guorong
 */
public abstract class AbstractExecutor {

    public SystemProperties m_systemProperites = SystemProperties.getInstance();
    public JSch m_jsch = null;
    public Session m_session = null;
    public Channel m_channel = null;
    public ArrayList<String> m_submittedJobIDs = new ArrayList<String>();
    public ArrayList<String> m_fileNameList = new ArrayList<String>();
    public String m_localPath = "";
    
    public boolean connectCluster() {
        try {
            String hostName = m_systemProperites.getProperty("cluterHostName", "ccs1.ccs.tulane.edu");
            String userName = m_systemProperites.getProperty("clusterUserName", "gxu2");
            
            m_jsch = new JSch();
            m_session = m_jsch.getSession(userName, hostName, 22);
            //session.setPassword("your password");

            //username and password will be given via UserInfo interface.
            UserInfo ui = new ClusterUserInfo();
            m_session.setUserInfo(ui);
            m_session.connect(30000);   // making a connection with timeout.
        } catch (Exception e) {
            System.out.println(e);
        }

        return m_session.isConnected();
    }

    public void execute(String inputFile1, String inputFile2) {

    }

    public void track() {

    }

    public void disconnectCluster() {
        m_channel.disconnect();
        m_session.disconnect();
    }

    public ArrayList<String> getSubmittedJobIDs() {
        return m_submittedJobIDs;
    }
    
    public void setLocalPath(String localPath){
        m_localPath = localPath;
    }
    
    public abstract String getCurrentWorkDir();
}
/*
 * To change this template, choose Tools | Templates
 * and open the template in the editor.
 */
package uno.cs.genomics.group.cluster;

/**
 *
 * @author guorong
 */
import com.jcraft.jsch.*;
import java.io.ByteArrayInputStream;
import java.io.IOException;
import java.io.InputStream;
import java.io.OutputStream;
import java.util.ArrayList;
import uno.cs.genomics.group.util.LogWriter;

public class BlastExecutor extends AbstractExecutor {

    public String m_currentWorkDir = m_systemProperites.getProperty("BlastCurrentDir", "/scratch03/gxu2/blast/");
    public boolean m_sentSuccess = false;
    private LogWriter m_logWriter = LogWriter.getInstance();

    public synchronized void execute(String dbFile, String inputFile) {
        try {
            m_sentSuccess = false;
            String hostName = m_systemProperites.getProperty("cluterHostName", "ccs1.ccs.tulane.edu");
            String userName = m_systemProperites.getProperty("clusterUserName", "gxu2");

            String currentDir = m_currentWorkDir + "scripts/";
            
            System.out.println("Current Blsat work directory:" + m_currentWorkDir);
            System.out.println("Current Blsat database file:" + dbFile);

            while (!m_sentSuccess) {
                JSch jsch = new JSch();
                Session session = jsch.getSession(userName, hostName, 22);
                UserInfo ui = new ClusterUserInfo();
                session.setUserInfo(ui);
                session.connect(30000);

                String text = "cd " + currentDir + "\n";
                String command = text + "qsub -v \"db_file=.." + dbFile + ", num_thread=4, input_file=../data/"
                        + inputFile + ",output_file=../data/" + inputFile + ".blast\" blast.sh\n";

                Channel channel = session.openChannel("shell");
                InputStream is = new ByteArrayInputStream(command.getBytes("UTF-8"));
                channel.setInputStream(is);

                OutputStream out = new OutputStream() {

                    public void write(final int b) throws IOException {
                        m_logWriter.info(String.valueOf((char) b), false);
                    }

                    public void write(byte[] b, int off, int len) throws IOException {
                        String logs = new String(b, off, len);
                        int location = logs.indexOf(".scyld.localdomain");
                        if (location > -1) {
                            String jobID = logs.substring(0, location);
                            m_submittedJobIDs.add(jobID);
                            m_logWriter.info("Submiting: " + jobID, false);
                            m_sentSuccess = true;
                        }
                    }

                    public void write(byte[] b) throws IOException {
                        write(b, 0, b.length);
                    }
                };
                channel.setOutputStream(out);
                channel.connect(3 * 1000);

                if (!m_sentSuccess) {
                    Thread.sleep(15000);
                } else {
                    Thread.sleep(5000);
                }

                channel.disconnect();
                session.disconnect();
            }

        } catch (JSchException e) {
            System.out.println(e.getMessage());
            connectCluster();
        } catch (Exception e) {
            System.out.println(e);
        }
    }

    public synchronized void executeIsolation(String fastaFile, String blastFile, String eValue) {
        try {
            m_sentSuccess = false;
            String hostName = m_systemProperites.getProperty("cluterHostName", "ccs1.ccs.tulane.edu");
            String userName = m_systemProperites.getProperty("clusterUserName", "gxu2");

            while (!m_sentSuccess) {
                JSch jsch = new JSch();
                Session session = jsch.getSession(userName, hostName, 22);
                UserInfo ui = new ClusterUserInfo();
                session.setUserInfo(ui);
                session.connect(30000);

                String currentDir = m_currentWorkDir + "scripts/";

                String text = "cd " + currentDir + "\n";
                String command = text + "perl Xisolatenohitsnew.pl .." + fastaFile + " .." + blastFile + " " + eValue + "\n";

                Channel channel = session.openChannel("shell");
                InputStream is = new ByteArrayInputStream(command.getBytes("UTF-8"));
                channel.setInputStream(is);

                OutputStream out = new OutputStream() {

                    public void write(final int b) throws IOException {
                        m_logWriter.info(String.valueOf((char) b), false);
                    }

                    public void write(byte[] b, int off, int len) throws IOException {
                        String log = new String(b, off, len);
                        if (log.indexOf("perl Xisolatenohitsnew.pl") > -1) {
                            m_sentSuccess = true;
                        }
                        m_logWriter.info(log, false);
                    }

                    public void write(byte[] b) throws IOException {
                        write(b, 0, b.length);
                    }
                };

                channel.setOutputStream(out);
                channel.connect(10 * 1000);

                if (!m_sentSuccess) {
                    Thread.sleep(15000);
                } else {
                    Thread.sleep(5000);
                }

                channel.disconnect();
                session.disconnect();
            }
        } catch (JSchException e) {
            System.out.println(e.getMessage());
            connectCluster();
        } catch (Exception e) {
            System.out.println(e);
        }
    }
    
    public synchronized void executeRemoveFiles(final String FileNamePrefix) {
        try {
            m_sentSuccess = false;
            String hostName = m_systemProperites.getProperty("cluterHostName", "ccs1.ccs.tulane.edu");
            String userName = m_systemProperites.getProperty("clusterUserName", "gxu2");

            while (!m_sentSuccess) {
                JSch jsch = new JSch();
                Session session = jsch.getSession(userName, hostName, 22);
                UserInfo ui = new ClusterUserInfo();
                session.setUserInfo(ui);
                session.connect(30000);

                String currentDir = m_currentWorkDir + "data/";

                String text = "cd " + currentDir + "\n";
                String command = text + "rm " + FileNamePrefix + ".*\n";

                Channel channel = session.openChannel("shell");
                InputStream is = new ByteArrayInputStream(command.getBytes("UTF-8"));
                channel.setInputStream(is);

                OutputStream out = new OutputStream() {

                    public void write(final int b) throws IOException {
                        m_logWriter.info(String.valueOf((char) b), false);
                    }

                    public void write(byte[] b, int off, int len) throws IOException {
                        String log = new String(b, off, len);
                        if (log.indexOf("rm " + FileNamePrefix + ".*") > -1) {
                            m_sentSuccess = true;
                        }
                        m_logWriter.info(log, false);
                    }

                    public void write(byte[] b) throws IOException {
                        write(b, 0, b.length);
                    }
                };

                channel.setOutputStream(out);
                channel.connect(10 * 1000);

                if (!m_sentSuccess) {
                    Thread.sleep(15000);
                } else {
                    Thread.sleep(5000);
                }

                channel.disconnect();
                session.disconnect();
            }
        } catch (JSchException e) {
            System.out.println(e.getMessage());
            connectCluster();
        } catch (Exception e) {
            System.out.println(e);
        }
    }    

    public synchronized void track() {
        m_fileNameList.clear();

        try {

            String hostName = m_systemProperites.getProperty("cluterHostName", "ccs1.ccs.tulane.edu");
            String userName = m_systemProperites.getProperty("clusterUserName", "gxu2");

            JSch jsch = new JSch();
            Session session = jsch.getSession(userName, hostName, 22);
            UserInfo ui = new ClusterUserInfo();
            session.setUserInfo(ui);
            session.connect(30000);

            String currentDir = m_currentWorkDir + "scripts/";

            String text = "cd " + currentDir + "\n";
            String command = text + "ls\n";

            Channel channel = session.openChannel("shell");
            InputStream is = new ByteArrayInputStream(command.getBytes("UTF-8"));
            channel.setInputStream(is);

            OutputStream out = new OutputStream() {

                public void write(final int b) throws IOException {
                    m_logWriter.info(String.valueOf((char) b), false);
                }

                public void write(byte[] b, int off, int len) throws IOException {
                    String log = new String(b, off, len);
                    if (log.indexOf("blast.") > -1) {
                        m_logWriter.info(log,false);
                        m_fileNameList.add(log);
                    }
                }

                public void write(byte[] b) throws IOException {
                    write(b, 0, b.length);
                }
            };

            channel.setOutputStream(out);
            channel.connect(3 * 1000);

            Thread.sleep(5000);

            channel.disconnect();
            session.disconnect();
        } catch (JSchException e) {
            System.out.println(e.getMessage());
            connectCluster();
        } catch (Exception e) {
            System.out.println(e);
        }
    }

    public String getCurrentWorkDir() {
        m_currentWorkDir = m_systemProperites.getProperty("BlastCurrentDir", "/scratch03/gxu2/blast/");
        return m_currentWorkDir;
    }

    public static void main(String[] args) throws InterruptedException, JSchException {
        BlastExecutor ne = new BlastExecutor();
        ne.executeIsolation("/data/miR146amut_400K-groupA.fq.sam.NM.fasta.nodups.0", "/data/miR146amut_400K-groupA.fq.sam.NM.fasta.nodups.0.blast", "0.001");
    }
}
/*
 * To change this template, choose Tools | Templates
 * and open the template in the editor.
 */
package uno.cs.genomics.group.cluster;

/**
 *
 * @author guorong
 */
import java.util.logging.Level;
import java.util.logging.Logger;
import uno.cs.genomics.group.util.LogWriter;

public class BlastTrackThread extends TrackThread {

    boolean m_isolate = false;
    private LogWriter m_logWriter = LogWriter.getInstance();

    public BlastTrackThread(AbstractExecutor executor, String trackName, String ID) {
        m_executor = executor;
        m_trackName = trackName;
        m_sequenceID = ID;
    }

    public void setIsolate(boolean isolate) {
        m_isolate = isolate;
    }

    public synchronized void run() {

        String currentDir = m_executor.getCurrentWorkDir();
        int trackClusterTime = m_systemProperites.getProperty("trackClusterTime", 15);

        boolean isBlastDone = false;
        while (true) {
            try {
                isBlastDone = false;
                m_executor.track();

                Thread.sleep(trackClusterTime * 1000);

                for (String file : m_executor.m_fileNameList) {
                    if (file.indexOf(m_trackName + ".o" + m_sequenceID) > -1) {
                        m_logWriter.info("Found: " + m_trackName + ".o" + m_sequenceID, false);
                        isBlastDone = true;
                        break;
                    }
                }

                if (isBlastDone && m_isolate) {
                    String localFile = m_executor.m_localPath;
                    String remoteFile = currentDir + "scripts/" + m_trackName + ".o" + m_sequenceID;

                    FileTransferor scpTo = new FileTransferor();
                    isBlastDone = scpTo.copyFileFrom(remoteFile, localFile);

                    scpTo.rmFileFrom(remoteFile);

                    BlastExecutor executor = (BlastExecutor) m_executor;

                    String inputFileName = getFileName(true, localFile + m_trackName + ".o" + m_sequenceID);
                    String outputFileName = getFileName(false, localFile + m_trackName + ".o" + m_sequenceID);
                    
                    scpTo.copyFileFrom(currentDir + inputFileName, localFile);
                    scpTo.copyFileFrom(currentDir + outputFileName, localFile);
                    
                    executor.executeIsolation(inputFileName, outputFileName, "");
                    
                    break;
                }

                if (isBlastDone && !m_isolate) {
                    String localFile = m_executor.m_localPath;
                    String remoteFile = currentDir + "scripts/" + m_trackName + ".o" + m_sequenceID;

                    FileTransferor scpTo = new FileTransferor();
                    isBlastDone = scpTo.copyFileFrom(remoteFile, localFile);
                    scpTo.rmFileFrom(remoteFile);
                    
                    String inputFileName = getFileName(true, localFile + m_trackName + ".o" + m_sequenceID);
                    String outputFileName = getFileName(false, localFile + m_trackName + ".o" + m_sequenceID);
                    scpTo.copyFileFrom(currentDir + inputFileName, localFile);
                    scpTo.copyFileFrom(currentDir + outputFileName, localFile);

                    break;
                }
            } catch (InterruptedException ex) {
                Logger.getLogger(TrackThread.class.getName()).log(Level.SEVERE, null, ex);
            }
        }

        if (isBlastDone) {
            m_isFinished = true;
            m_logWriter.info("Thread " + m_sequenceID + " is done...", false);
        }
    }
}
package uno.cs.genomics.group.cluster;
/**
 *
 * @author guorong
 */
import com.jcraft.jsch.UserInfo;
import uno.cs.genomics.group.properties.SystemProperties;
public class ClusterUserInfo implements UserInfo {
    public SystemProperties m_systemProperites = SystemProperties.getInstance();
    String m_passwd;

    public String getPassword() {
        return m_passwd;
    }

    public boolean promptYesNo(String str) {
        return true;
    }

    public String getPassphrase() {
        return null;
    }

    public boolean promptPassphrase(String message) {
        return true;
    }

    public boolean promptPassword(String message) {
        m_passwd = m_systemProperites.getProperty("clusterPasswd", "m5G45NNa");
        return true;

    }

    public void showMessage(String message) {
        
    }
}/*
 * To change this template, choose Tools | Templates
 * and open the template in the editor.
 */
package uno.cs.genomics.group.cluster;

import java.util.ArrayList;
import java.util.logging.Level;
import java.util.logging.Logger;
import uno.cs.genomics.group.util.LogWriter;

/**
 *
 * @author guorong
 */
public class ConnectionWorker extends Thread {

    public ArrayList<TrackThread> m_threadPool;
    public AbstractExecutor m_executor;
    public boolean m_allThreadDone = false;
    private LogWriter m_logWriter = LogWriter.getInstance();
    
    public ConnectionWorker(ArrayList<TrackThread> threadPool, AbstractExecutor executor) {
        m_threadPool = threadPool;
        m_executor = executor;
        m_allThreadDone = false;
    }

    public synchronized void run() {
        while (true) {
            try {
                Thread.sleep(10 * 1000);
                m_allThreadDone = true;
                System.out.println("checking thread pool...");
                for (TrackThread thread : m_threadPool) {
                    m_logWriter.info("checking thread " + thread.m_sequenceID, false);
                    if (!thread.isClosed()) {
                        m_allThreadDone = false;
                    }
                }

                if (m_allThreadDone) {
                    m_logWriter.info("The thread pool is stopped...", false);
                    return;
                }
            } catch (InterruptedException ex) {
                Logger.getLogger(ConnectionWorker.class.getName()).log(Level.SEVERE, null, ex);
            }
        }
    }
}
package uno.cs.genomics.group.cluster;

/**
 *
 * @author guorong
 */
import com.jcraft.jsch.*;
import java.io.*;
import uno.cs.genomics.group.properties.SystemProperties;

public class FileTransferor {

    public final JSch m_jsch = new JSch();
    public Session m_session = null;
    public Channel m_channel = null;

    public boolean copyFileTo(String localFile, String remoteFile) {
        FileInputStream fis = null;
        try {
            String hostName = SystemProperties.getInstance().getProperty("cluterHostName", "ccs1.ccs.tulane.edu");
            String userName = SystemProperties.getInstance().getProperty("clusterUserName", "gxu2");

            m_session = m_jsch.getSession(userName, hostName, 22);

            // username and password will be given via UserInfo interface.
            UserInfo ui = new ClusterUserInfo();
            m_session.setUserInfo(ui);
            m_session.connect();

            boolean ptimestamp = true;

            // exec 'scp -t rfile' remotely
            String command = "scp " + (ptimestamp ? "-p" : "") + " -t " + remoteFile;
            m_channel = m_session.openChannel("exec");
            ((ChannelExec) m_channel).setCommand(command);

            // get I/O streams for remote scp
            OutputStream out = m_channel.getOutputStream();
            InputStream in = m_channel.getInputStream();

            m_channel.connect();

            if (checkAck(in) != 0) {
                return false;
            }

            File _lfile = new File(localFile);

            if (ptimestamp) {
                command = "T " + (_lfile.lastModified() / 1000) + " 0";
                // The access time should be sent here,
                // but it is not accessible with JavaAPI ;-<
                command += (" " + (_lfile.lastModified() / 1000) + " 0\n");
                out.write(command.getBytes());
                out.flush();
                if (checkAck(in) != 0) {
                    return false;
                }
            }

            // send "C0644 filesize filename", where filename should not include '/'
            long filesize = _lfile.length();
            command = "C0644 " + filesize + " ";
            if (localFile.lastIndexOf('/') > 0) {
                command += localFile.substring(localFile.lastIndexOf('/') + 1);
            } else {
                command += localFile;
            }
            command += "\n";
            out.write(command.getBytes());
            out.flush();
            if (checkAck(in) != 0) {
                return false;
            }

            // send a content of lfile
            fis = new FileInputStream(localFile);
            byte[] buf = new byte[1024];
            while (true) {
                int len = fis.read(buf, 0, buf.length);
                if (len <= 0) {
                    break;
                }
                out.write(buf, 0, len); //out.flush();
            }
            fis.close();
            fis = null;
            // send '\0'
            buf[0] = 0;
            out.write(buf, 0, 1);
            out.flush();
            if (checkAck(in) != 0) {
                return false;
            }
            out.close();

            m_channel.disconnect();
            m_session.disconnect();

            return true;
        } catch (Exception e) {
            System.out.println(e);
            try {
                if (fis != null) {
                    fis.close();
                }
            } catch (Exception ee) {
            }
        }

        return true;
    }

    public boolean copyFileFrom(String remoteFile, String localFile) {
        FileOutputStream fos = null;
        try {
            String hostName = SystemProperties.getInstance().getProperty("cluterHostName", "ccs1.ccs.tulane.edu");
            String userName = SystemProperties.getInstance().getProperty("clusterUserName", "gxu2");
            
            String prefix = null;
            if (new File(localFile).isDirectory()) {
                prefix = localFile + File.separator;
            }

            m_session = m_jsch.getSession(userName, hostName, 22);

            // username and password will be given via UserInfo interface.
            UserInfo ui = new ClusterUserInfo();
            m_session.setUserInfo(ui);
            m_session.connect();

            // exec 'scp -f rfile' remotely
            String command = "scp -f " + remoteFile;
            m_channel = m_session.openChannel("exec");
            ((ChannelExec) m_channel).setCommand(command);

            // get I/O streams for remote scp
            OutputStream out = m_channel.getOutputStream();
            InputStream in = m_channel.getInputStream();

            m_channel.connect();

            byte[] buf = new byte[1024];

            // send '\0'
            buf[0] = 0;
            out.write(buf, 0, 1);
            out.flush();

            while (true) {
                int c = checkAck(in);
                if (c != 'C') {
                    break;
                }

                // read '0644 '
                in.read(buf, 0, 5);

                long filesize = 0L;
                while (true) {
                    if (in.read(buf, 0, 1) < 0) {
                        // error
                        break;
                    }
                    if (buf[0] == ' ') {
                        break;
                    }
                    filesize = filesize * 10L + (long) (buf[0] - '0');
                }

                String file = null;
                for (int i = 0;; i++) {
                    in.read(buf, i, 1);
                    if (buf[i] == (byte) 0x0a) {
                        file = new String(buf, 0, i);
                        break;
                    }
                }

                //System.out.println("filesize="+filesize+", file="+file);

                // send '\0'
                buf[0] = 0;
                out.write(buf, 0, 1);
                out.flush();

                // read a content of lfile
                fos = new FileOutputStream(prefix == null ? localFile : prefix + file);
                int foo;
                while (true) {
                    if (buf.length < filesize) {
                        foo = buf.length;
                    } else {
                        foo = (int) filesize;
                    }
                    foo = in.read(buf, 0, foo);
                    if (foo < 0) {
                        // error 
                        break;
                    }
                    fos.write(buf, 0, foo);
                    filesize -= foo;
                    if (filesize == 0L) {
                        break;
                    }
                }
                fos.close();
                fos = null;

                if (checkAck(in) != 0) {
                    return false;
                }

                // send '\0'
                buf[0] = 0;
                out.write(buf, 0, 1);
                out.flush();
            }

            m_channel.disconnect();
            m_session.disconnect();

        } catch (Exception e) {
            System.out.println(e);
            try {
                if (fos != null) {
                    fos.close();
                }
            } catch (Exception ee) {
            }
        }
        return true;
    }

    static int checkAck(InputStream in) throws IOException {
        int b = in.read();
        // b may be 0 for success,
        //          1 for error,
        //          2 for fatal error,
        //          -1
        if (b == 0) {
            return b;
        }
        if (b == -1) {
            return b;
        }

        if (b == 1 || b == 2) {
            StringBuffer sb = new StringBuffer();
            int c;
            do {
                c = in.read();
                sb.append((char) c);
            } while (c != '\n');
            if (b == 1) { // error
                System.out.print(sb.toString());
            }
            if (b == 2) { // fatal error
                System.out.print(sb.toString());
            }
        }
        return b;
    }

    public boolean rmFileFrom(String remoteFile) {
        try {
            String hostName = SystemProperties.getInstance().getProperty("cluterHostName", "ccs1.ccs.tulane.edu");
            String userName = SystemProperties.getInstance().getProperty("clusterUserName", "gxu2");
            
            m_session = m_jsch.getSession(userName, hostName, 22);

            // username and password will be given via UserInfo interface.
            UserInfo ui = new ClusterUserInfo();
            m_session.setUserInfo(ui);
            m_session.connect();

            // exec 'scp -f rfile' remotely
            String command = "rm " + remoteFile;
            System.out.println("Executing " + command);
            m_channel = m_session.openChannel("exec");
            ((ChannelExec) m_channel).setCommand(command);

            // get I/O streams for remote scp
            OutputStream out = m_channel.getOutputStream();
            InputStream in = m_channel.getInputStream();

            m_channel.connect(3 * 1000);


            m_channel.disconnect();
            m_session.disconnect();

        } catch (Exception e) {
            System.out.println(e);
        }
        return true;
    }

    public static void main(String[] args) {
        String localFile = "/home/guorong/NetBeansProjects/RNACompassApplet/uploaded_Files/";
        String remoteFile = "/scratch03/gxu2/novoalign/data/miR146amut_400K.fq";

        FileTransferor scpTo = new FileTransferor();
        scpTo.copyFileFrom(remoteFile, localFile);
    }
}
package uno.cs.genomics.group.cluster;

/**
 *
 * @author guorong
 */
import com.jcraft.jsch.*;
import java.io.ByteArrayInputStream;
import java.io.IOException;
import java.io.InputStream;
import java.io.OutputStream;
import uno.cs.genomics.group.util.LogWriter;

public class NovoalignExecutor extends AbstractExecutor {

    public String m_currentWorkDir = m_systemProperites.getProperty("NovoalignCurrentDir", "/scratch03/gxu2/novoalign/");
    public boolean m_sentSuccess = false;
    private LogWriter m_logWriter = LogWriter.getInstance();
    public String m_fastqFormat = "ILMFQ";
    public boolean m_pairedEndReads = false;
    public String m_mateFileName = "";
    
    public void execute(String indexName, String inputFile) {
        try {

            m_sentSuccess = false;
            String hostName = m_systemProperites.getProperty("cluterHostName", "ccs1.ccs.tulane.edu");
            String userName = m_systemProperites.getProperty("clusterUserName", "gxu2");
            String indexFileName = m_systemProperites.getProperty("novoalignIndexFile_" + indexName, "hChrAll.ndx");

            String currentDir = m_currentWorkDir + "scripts/";

            while (!m_sentSuccess) {
                JSch jsch = new JSch();
                Session session = jsch.getSession(userName, hostName, 22);
                UserInfo ui = new ClusterUserInfo();
                session.setUserInfo(ui);
                session.connect(30000);

                String text = "cd " + currentDir + "\n";
                String command = text + "qsub -v \"index_file=../index/" + indexFileName + ",fastq_quality=" + m_fastqFormat 
                        + ",input_file=../data/" + inputFile + ",output_file=../data/" + inputFile + ".sam." + indexName 
                        + "\" novoalign_single.sh\n";
                
                if (m_pairedEndReads){
                    command = text + "qsub -v \"index_file=../index/" + indexFileName + ",fastq_quality=" + m_fastqFormat 
                        + ",input_file=../data/" + inputFile + ",mate_file=../data/" + m_mateFileName + 
                            ",output_file=../data/" + inputFile + ".sam." + indexName + "\" novoalign_paired.sh\n";
                }
                
                Channel channel = session.openChannel("shell");
                InputStream is = new ByteArrayInputStream(command.getBytes("UTF-8"));
                channel.setInputStream(is);

                OutputStream out = new OutputStream() {

                    public void write(final int b) throws IOException {
                        System.out.println(String.valueOf((char) b));
                    }

                    public void write(byte[] b, int off, int len) throws IOException {
                        String logs = new String(b, off, len);
                        m_logWriter.info(logs, false);
                        int location = logs.indexOf(".scyld.localdomain");
                        if (location > -1) {
                            String jobID = logs.substring(0, location);
                            m_submittedJobIDs.add(jobID);
                            m_logWriter.info("Submiting: " + jobID, false);
                            m_sentSuccess = true;
                        }
                    }

                    public void write(byte[] b) throws IOException {
                        write(b, 0, b.length);
                    }
                };

                channel.setOutputStream(out);
                channel.connect(5 * 1000);

                if (!m_sentSuccess) {
                    Thread.sleep(15000);
                } else {
                    Thread.sleep(5000);
                }

                channel.disconnect();
                session.disconnect();
            }
        } catch (JSchException e) {
            System.out.println(e.getMessage());
            connectCluster();
        } catch (Exception e) {
            System.out.println(e);
        }
    }
    
    public synchronized void executeRemoveFiles(final String FileNamePrefix) {
        try {
            m_sentSuccess = false;
            String hostName = m_systemProperites.getProperty("cluterHostName", "ccs1.ccs.tulane.edu");
            String userName = m_systemProperites.getProperty("clusterUserName", "gxu2");

            while (!m_sentSuccess) {
                JSch jsch = new JSch();
                Session session = jsch.getSession(userName, hostName, 22);
                UserInfo ui = new ClusterUserInfo();
                session.setUserInfo(ui);
                session.connect(30000);

                String currentDir = m_currentWorkDir + "data/";

                String text = "cd " + currentDir + "\n";
                String command = text + "rm " + FileNamePrefix + ".*\n";

                Channel channel = session.openChannel("shell");
                InputStream is = new ByteArrayInputStream(command.getBytes("UTF-8"));
                channel.setInputStream(is);

                OutputStream out = new OutputStream() {

                    public void write(final int b) throws IOException {
                        m_logWriter.info(String.valueOf((char) b), false);
                    }

                    public void write(byte[] b, int off, int len) throws IOException {
                        String log = new String(b, off, len);
                        if (log.indexOf("rm " + FileNamePrefix + ".*") > -1) {
                            m_sentSuccess = true;
                        }
                        m_logWriter.info(log, false);
                    }

                    public void write(byte[] b) throws IOException {
                        write(b, 0, b.length);
                    }
                };

                channel.setOutputStream(out);
                channel.connect(10 * 1000);

                if (!m_sentSuccess) {
                    Thread.sleep(15000);
                } else {
                    Thread.sleep(5000);
                }

                channel.disconnect();
                session.disconnect();
            }
        } catch (JSchException e) {
            System.out.println(e.getMessage());
            connectCluster();
        } catch (Exception e) {
            System.out.println(e);
        }
    }        

    public void track() {
        m_fileNameList.clear();

        try {

            String hostName = m_systemProperites.getProperty("cluterHostName", "ccs1.ccs.tulane.edu");
            String userName = m_systemProperites.getProperty("clusterUserName", "gxu2");

            JSch jsch = new JSch();
            Session session = jsch.getSession(userName, hostName, 22);
            UserInfo ui = new ClusterUserInfo();
            session.setUserInfo(ui);
            session.connect(30000);

            String currentDir = m_currentWorkDir + "scripts/";

            String text = "cd " + currentDir + "\n";
            String command = text + "ls\n";

            Channel channel = session.openChannel("shell");
            InputStream is = new ByteArrayInputStream(command.getBytes("UTF-8"));
            channel.setInputStream(is);

            OutputStream out = new OutputStream() {

                public void write(final int b) throws IOException {
                    m_logWriter.info(String.valueOf((char) b), false);
                }

                public void write(byte[] b, int off, int len) throws IOException {
                    String log = new String(b, off, len);
                    if (log.indexOf("novoalign.o") > -1) {
                        m_logWriter.info(log, false);
                        m_fileNameList.add(log);
                    }
                }

                public void write(byte[] b) throws IOException {
                    write(b, 0, b.length);
                }
            };

            channel.setOutputStream(out);
            channel.connect(3 * 1000);

            Thread.sleep(5000);

            channel.disconnect();
            session.disconnect();
        } catch (JSchException e) {
            System.out.println(e.getMessage());
            connectCluster();
        } catch (Exception e) {
            System.out.println(e);
        }
    }
    
    public void setFASTQFormat(String isIlluminaFormat) {
        m_fastqFormat = isIlluminaFormat;
    }    
    
    public void setPairedEndReads(boolean isPairedEnd){
        m_pairedEndReads = isPairedEnd;
    }
    
    public void setMateFileName(String mateFileName){
        m_mateFileName = mateFileName;
    } 

    public String getCurrentWorkDir() {
        m_currentWorkDir = m_systemProperites.getProperty("NovoalignCurrentDir", "/scratch03/gxu2/novoalign/");
        return m_currentWorkDir;
    }

    public static void main(String[] args) throws InterruptedException, JSchException {
        NovoalignExecutor ne = new NovoalignExecutor();
        //ne.connectCluster();
        ne.execute("hChrAll.ndx", "miR146amut_400K.fq");
        int index = 0;
        while (true) {
            ne.track();
            Thread.sleep(5000);

            boolean isBreak = false;
            for (String file : ne.m_fileNameList) {
                System.out.println("Track: " + file);
                if (file.indexOf("novoalign.o") > -1) {
                    isBreak = true;
                }
            }
            if (isBreak) {
                ne.disconnectCluster();
                return;
            }
            System.out.println("loop: " + index++);
            Thread.sleep(5000);
        }
    }
}/*
 * To change this template, choose Tools | Templates
 * and open the template in the editor.
 */
package uno.cs.genomics.group.cluster;

/**
 *
 * @author guorong
 */
import java.util.logging.Level;
import java.util.logging.Logger;
import uno.cs.genomics.group.util.LogWriter;

public class NovoalignTrackThread extends TrackThread {
    private LogWriter m_logWriter = LogWriter.getInstance();
    
    public NovoalignTrackThread(AbstractExecutor executor, String trackName, String ID) {
        m_executor = executor;
        m_trackName = trackName;
        m_sequenceID = ID;        
    }
        
    public synchronized void run() {

        String currentDir = m_executor.getCurrentWorkDir();
        int trackClusterTime = m_systemProperites.getProperty("trackClusterTime", 15);
        boolean isDone = false;

        while (true) {
            try {

                m_executor.track();

                Thread.sleep(trackClusterTime * 1000);

                for (String file : m_executor.m_fileNameList) {
                    if (file.indexOf(m_trackName + ".o" + m_sequenceID) > -1) {
                        m_logWriter.info("Found: " + m_trackName + ".o" + m_sequenceID, false);
                        isDone = true;
                        break;
                    }
                }
                if (isDone) {
                    break;
                }
            } catch (InterruptedException ex) {
                Logger.getLogger(TrackThread.class.getName()).log(Level.SEVERE, null, ex);
            }
        }

        String localPath = m_executor.m_localPath;
        String remoteFile = currentDir + "scripts/" + m_trackName + ".o" + m_sequenceID;

        FileTransferor scpTo = new FileTransferor();
        isDone = scpTo.copyFileFrom(remoteFile, localPath);
        scpTo.rmFileFrom(remoteFile);
        
        if (isDone){
            String inputFileName = getFileName(true, localPath + m_trackName + ".o" + m_sequenceID); 
            String outputFileName = getFileName(false, localPath + m_trackName + ".o" + m_sequenceID);           
            scpTo.copyFileFrom(currentDir + outputFileName, localPath); 
            
            //We only calculate the mean of paired-end reads file for human index file.
            if (outputFileName.indexOf("human") > -1)
                m_mean = getMean(localPath + m_trackName + ".o" + m_sequenceID);
            
            m_logWriter.info("In " + m_trackName + ".o" + m_sequenceID + ", Mean = " + m_mean, false);
            
            m_isFinished = true;
            m_logWriter.info("Thread " + m_sequenceID + " is done...", false);
        }
    }   
}
/*
 * To change this template, choose Tools | Templates
 * and open the template in the editor.
 */
package uno.cs.genomics.group.cluster;

/**
 *
 * @author guorong
 */
import java.io.BufferedReader;
import java.io.File;
import java.io.FileReader;
import java.io.FileWriter;
import java.io.IOException;
import java.util.ArrayList;
import uno.cs.genomics.group.command.FileSpliter;
import uno.cs.genomics.group.properties.SystemProperties;
import uno.cs.genomics.group.util.LogWriter;

public class PBSBlastExecutor {

    private LogWriter m_logWriter = LogWriter.getInstance();
    public BlastExecutor m_blastExecutor = new BlastExecutor();
    public SystemProperties m_systemProperites = SystemProperties.getInstance();
    public int m_machineNum = 2;
    public boolean m_useHumanRNA = false;

    public void execute(String localPath, String fileName) throws InterruptedException, IOException {
        String humanDBFile = m_systemProperites.getProperty("humanDB", "/HumanRNA/HumanRNA");
        String ntDBFile = m_systemProperites.getProperty("ntDB", "/nt/nt");
        String remotePath = m_systemProperites.getProperty("Cluster_blastDataFolder", "/scratch03/gxu2/blast/data/");

        FileSpliter st = new FileSpliter();
        st.setFileName(localPath + fileName);
        st.setFileSize(st.getSplittedFileSize(m_machineNum));
        int fileNum = st.split();
        m_logWriter.info("Splitting file into " + fileNum + " piecies.", false);

        FileTransferor transferor = new FileTransferor();
        for (int i = 0; i < m_machineNum; i++) {
            String splitedFileName = fileName + "." + i;
            transferor.copyFileTo(localPath + splitedFileName, remotePath + splitedFileName);
            m_logWriter.info("Copying file from: " + localPath + splitedFileName + " to: " + remotePath + splitedFileName, false);
        }

        m_blastExecutor.setLocalPath(localPath);

        ArrayList<TrackThread> threadPool = new ArrayList<TrackThread>();
        ArrayList<String> submittedJobIds = null;
        int trackClusterTime = m_systemProperites.getProperty("trackClusterTime", 15);

        if (m_useHumanRNA) {
            m_logWriter.info("Blast against Human RNA refseq Database.", false);
            
            for (int i = 0; i < m_machineNum; i++) {
                String splitedFileName = fileName + "." + i;
                m_blastExecutor.execute(humanDBFile, splitedFileName);
            }

            submittedJobIds = m_blastExecutor.getSubmittedJobIDs();

            for (String ID : submittedJobIds) {
                m_logWriter.info("Tracking thread is allocated:" + ID, false);
                BlastTrackThread thread = new BlastTrackThread(m_blastExecutor, "blast", ID);
                thread.setIsolate(true);
                thread.start();
                threadPool.add(thread);
            }

            ConnectionWorker worker = new ConnectionWorker(threadPool, m_blastExecutor);
            worker.start();

            while (true) {
                Thread.sleep(trackClusterTime * 1000);
                if (worker.m_allThreadDone) {
                    break;
                }
            }
            m_blastExecutor.m_submittedJobIDs.clear();
        }

        m_logWriter.info("Blast against NT Database.", false);
        
        for (int i = 0; i < m_machineNum; i++) {
            String splitedFileName = fileName + "." + i;
            if (m_useHumanRNA) {
                m_blastExecutor.execute(ntDBFile, splitedFileName + ".nohits.fasta");
            } else {
                m_blastExecutor.execute(ntDBFile, splitedFileName);
            }
        }

        submittedJobIds = m_blastExecutor.getSubmittedJobIDs();
        threadPool.clear();
        for (String ID : submittedJobIds) {
            m_logWriter.info("Tracking thread is allocated:" + ID, false);
            BlastTrackThread thread = new BlastTrackThread(m_blastExecutor, "blast", ID);
            thread.setIsolate(false);
            thread.start();
            threadPool.add(thread);
        }

        ConnectionWorker worker = new ConnectionWorker(threadPool, m_blastExecutor);
        worker.start();

        while (true) {
            Thread.sleep(trackClusterTime * 1000);
            if (worker.m_allThreadDone) {
                break;
            }
        }

        if (worker.m_allThreadDone) {
            String mergedFileName = "";
            if (m_useHumanRNA) {
                mergedFileName = localPath + fileName + ".nohits.fasta.mergedBlast";
            } else {
                mergedFileName = localPath + fileName + ".mergedBlast";
            }

            File file = new File(mergedFileName);

            for (int i = 0; i < fileNum; i++) {
                FileWriter filewriter = new FileWriter(file, true);
                String blastFileName = "";
                if (m_useHumanRNA) {
                    blastFileName = fileName + "." + i + ".nohits.fasta.blast";
                } else {
                    blastFileName = fileName + "." + i + ".blast";
                }

                String stringLine;
                BufferedReader in = new BufferedReader(new FileReader(localPath + blastFileName));

                while ((stringLine = in.readLine()) != null) {
                    if (!stringLine.startsWith("#")) {
                        filewriter.write(stringLine + "\n");
                    }
                }
                in.close();
                filewriter.close();
            }

            if (m_useHumanRNA) {
                String mergedFastaFileName = localPath + fileName + ".nohits.fasta";
                File mergedFile = new File(mergedFastaFileName);

                for (int i = 0; i < fileNum; i++) {
                    FileWriter filewriter = new FileWriter(mergedFile, true);
                    String fastaFileName = "";

                    fastaFileName = fileName + "." + i + ".nohits.fasta";

                    String stringLine;
                    BufferedReader in = new BufferedReader(new FileReader(localPath + fastaFileName));

                    while ((stringLine = in.readLine()) != null) {
                        if (!stringLine.startsWith("#")) {
                            filewriter.write(stringLine + "\n");
                        }
                    }
                    in.close();
                    filewriter.close();
                }

                for (int i = 0; i < fileNum; i++) {
                    String splitedFileName = fileName + "." + i + ".hits.fasta";
                    transferor.copyFileFrom(remotePath + splitedFileName, localPath);
                }
            }
            
            m_blastExecutor.executeRemoveFiles(fileName);
        }
    }

    public void setMachineNum(int machineNum) {
        m_machineNum = machineNum;
    }

    public void setUseHumanRNA(boolean useHumanRNA) {
        m_useHumanRNA = useHumanRNA;
    }

    public static void main(String[] args) throws InterruptedException, IOException {
        String localFilePath = "/home/guorong/NetBeansProjects/RNACompassApplet/uploaded_Files/";
        String localFileName = "miR146amut_1.fastq.novo.NM.fasta.nospans";

        String dbFile = "/HumanRNA/HumanRNA";
        PBSBlastExecutor executor = new PBSBlastExecutor();
        executor.execute(localFilePath, localFileName);
    }
}
/*
 * To change this template, choose Tools | Templates
 * and open the template in the editor.
 */
package uno.cs.genomics.group.cluster;

import java.io.BufferedReader;
import java.io.File;
import java.io.FileReader;
import java.io.FileWriter;
import java.io.IOException;
import java.util.ArrayList;
import uno.cs.genomics.group.command.FileSpliter;
import uno.cs.genomics.group.command.ParallelNovoalignExecutor;
import uno.cs.genomics.group.properties.SystemProperties;
import uno.cs.genomics.group.util.LogWriter;

/**
 *
 * @author guorong
 */
public class PBSNovoalignExecutor {

    public NovoalignExecutor m_novoalignExecutor = new NovoalignExecutor();
    public SystemProperties m_systemProperites = SystemProperties.getInstance();
    private LogWriter m_logWriter = LogWriter.getInstance();
    public String m_isIlluminaFormat = "";
    public String[] m_indexFiles = null;
    public int m_machineNum = 2;
    public String m_filePath = "";
    public String m_fileName = "";
    public String m_mateFileName = "";
    public int m_meanofHumanPairedEnd = 0;

    public void execute(String localPath, String fileName) throws InterruptedException, IOException {
        String remotePath = m_systemProperites.getProperty("Cluster_novoalignDataFolder", "/scratch03/gxu2/novoalign/data/");
        FileSpliter st = new FileSpliter();
        st.setFileName(localPath + fileName);
        st.setFileSize(st.getSplittedFileSize(m_machineNum));
        int fileNum = st.split();

        if (!m_mateFileName.equalsIgnoreCase("")) {
            st.setFileName(localPath + m_mateFileName);
            st.setFileSize(st.getSplittedFileSize(m_machineNum));
            fileNum = st.split();
            m_novoalignExecutor.setPairedEndReads(true);
        }

        FileTransferor transferor = new FileTransferor();
        for (int i = 0; i < fileNum; i++) {
            String splitedFileName = fileName + "." + i;
            transferor.copyFileTo(localPath + splitedFileName, remotePath + splitedFileName);
            splitedFileName = m_mateFileName + "." + i;
            transferor.copyFileTo(localPath + splitedFileName, remotePath + splitedFileName);
        }

        m_novoalignExecutor.setLocalPath(localPath);
        m_novoalignExecutor.setFASTQFormat(m_isIlluminaFormat);

        m_logWriter.info("Executing Novoalign with specific indexes files.", false);

        for (int index = 0; index < m_indexFiles.length; index++) {
            for (int i = 0; i < fileNum; i++) {
                if (!m_mateFileName.equalsIgnoreCase("")) {
                    m_novoalignExecutor.setMateFileName(m_mateFileName + "." + i);
                }

                String splitedFileName = fileName + "." + i;
                m_novoalignExecutor.execute(m_indexFiles[index], splitedFileName);
            }
        }

        ArrayList<TrackThread> threadPool = new ArrayList<TrackThread>();
        ArrayList<String> submittedJobIds = m_novoalignExecutor.getSubmittedJobIDs();
        for (String ID : submittedJobIds) {
            m_logWriter.info("Tracking thread is allocated: " + ID, false);
            TrackThread thread = new NovoalignTrackThread(m_novoalignExecutor, "novoalign", ID);
            thread.start();
            threadPool.add(thread);
        }

        ConnectionWorker worker = new ConnectionWorker(threadPool, m_novoalignExecutor);
        worker.start();

        int trackClusterTime = m_systemProperites.getProperty("trackClusterTime", 15);

        while (true) {
            Thread.sleep(trackClusterTime * 1000);
            if (worker.m_allThreadDone) {
                break;
            }
        }

        if (worker.m_allThreadDone) {
            for (int index = 0; index < m_indexFiles.length; index++) {

                File file = new File(localPath + fileName + ".sam." + m_indexFiles[index]);

                for (int i = 0; i < fileNum; i++) {
                    FileWriter filewriter = new FileWriter(file, true);
                    String novoFileName = fileName + "." + i + ".sam." + m_indexFiles[index];
                    String stringLine;
                    BufferedReader in = new BufferedReader(new FileReader(localPath + novoFileName));

                    while ((stringLine = in.readLine()) != null) {
                        if (!stringLine.startsWith("#")) {
                            filewriter.write(stringLine + "\n");
                        }
                    }

                    filewriter.close();
                }
            }

            m_novoalignExecutor.executeRemoveFiles(fileName);
            if (!m_mateFileName.equalsIgnoreCase("")) {
                m_novoalignExecutor.executeRemoveFiles(m_mateFileName);
            }
        }
        
        int counter = 0;
        int totalofMean = 0;
        for (TrackThread thread: threadPool){
            if (thread.m_mean > 0)
            {
                counter++;
                totalofMean += thread.m_mean;
            }
        }
        if (counter > 0)
            m_meanofHumanPairedEnd = (int)((double)totalofMean/(double)counter);
    }

    public void setFASTQFormat(String isIlluminaFormat) {
        m_isIlluminaFormat = isIlluminaFormat;
    }

    public void setIndexFiles(String[] indexFiles) {
        m_indexFiles = indexFiles;
    }

    public void setMachineNum(int num) {
        m_machineNum = num;
    }

    public void setFilePath(String filePath) {
        m_filePath = filePath;
    }

    public void setFileName(String fileName) {
        m_fileName = fileName;
    }

    public void setMateFileName(String mateFileName) {
        m_mateFileName = mateFileName;
    }

    public static void main(String[] args) throws InterruptedException, IOException {
        String localFilePath = "/home/guorong/NetBeansProjects/RNACompassApplet/uploaded_Files/";
        String localFileName = "miR146amut_400K-groupA.fq";
        String[] indexFiles = new String[]{"human", "virus"};

        PBSNovoalignExecutor executor = new PBSNovoalignExecutor();
        executor.setIndexFiles(indexFiles);
        executor.setMachineNum(2);
        executor.execute(localFilePath, localFileName);
    }
}
/*
 * To change this template, choose Tools | Templates
 * and open the template in the editor.
 */
package uno.cs.genomics.group.cluster;

/**
 *
 * @author guorong
 */
import com.jcraft.jsch.*;
import java.io.ByteArrayInputStream;
import java.io.IOException;
import java.io.InputStream;
import java.io.OutputStream;

public class SingleExecutor extends AbstractExecutor{

    public String m_currentWorkDir = m_systemProperites.getProperty("NovoalignCurrentDir", "/scratch03/gxu2/novoalign/");
    
    public void execute(String indexFile, String inputFile) {
           try {

            String hostName = m_systemProperites.getProperty("cluterHostName", "ccs1.ccs.tulane.edu");
            String userName = m_systemProperites.getProperty("clusterUserName", "gxu2");

            JSch jsch = new JSch();
            Session session = jsch.getSession(userName, hostName, 22);
            UserInfo ui = new ClusterUserInfo();
            session.setUserInfo(ui);
            session.connect(30000);

            String currentDir = m_currentWorkDir + "scripts/";

            String text = "ssh sphynx\ncd " + currentDir + "\n";
            String command = text + "qsub -v \"index_file=../index/" + indexFile + ",input_file=../data/"
                    + inputFile + ",output_file=../data/" + inputFile + ".novo\" novoalign.sh\n";

            Channel channel = session.openChannel("shell");
            InputStream is = new ByteArrayInputStream(command.getBytes("UTF-8"));
            channel.setInputStream(is);

            OutputStream out = new OutputStream() {

                public void write(final int b) throws IOException {
                    System.out.println(String.valueOf((char) b));
                }

                public void write(byte[] b, int off, int len) throws IOException {
                    String logs = new String(b, off, len);
                    int location = logs.indexOf(".demeter-priv.ccs-priv.edu");
                    if (location > -1) {
                        String jobID = logs.substring(0, location);
                        m_submittedJobIDs.add(jobID);
                        System.out.println("Submiting: " + jobID);
                    }
                }

                public void write(byte[] b) throws IOException {
                    write(b, 0, b.length);
                }
            };

            channel.setOutputStream(out);
            channel.connect(3 * 1000);

            Thread.sleep(5000);

            channel.disconnect();
            session.disconnect();
        } catch (JSchException e) {
            System.out.println(e.getMessage());
            connectCluster();
        } catch (Exception e) {
            System.out.println(e);
        }
    }
    
   public void track() {
        m_fileNameList.clear();

        try {

            String hostName = m_systemProperites.getProperty("cluterHostName", "ccs1.ccs.tulane.edu");
            String userName = m_systemProperites.getProperty("clusterUserName", "gxu2");

            JSch jsch = new JSch();
            Session session = jsch.getSession(userName, hostName, 22);
            UserInfo ui = new ClusterUserInfo();
            session.setUserInfo(ui);
            session.connect(30000);

            String currentDir = m_currentWorkDir + "scripts/";

            String text = "ssh sphynx\ncd " + currentDir + "\n";
            String command = text + "ls\n";

            Channel channel = session.openChannel("shell");
            InputStream is = new ByteArrayInputStream(command.getBytes("UTF-8"));
            channel.setInputStream(is);

            OutputStream out = new OutputStream() {

                public void write(final int b) throws IOException {
                    System.out.println(String.valueOf((char) b));
                }

                public void write(byte[] b, int off, int len) throws IOException {
                    String log = new String(b, off, len);
                    if (log.indexOf("novoalign.") > -1) {
                        System.out.println(log);
                        m_fileNameList.add(log);
                    }
                }

                public void write(byte[] b) throws IOException {
                    write(b, 0, b.length);
                }
            };

            channel.setOutputStream(out);
            channel.connect(3 * 1000);

            Thread.sleep(5000);

            channel.disconnect();
            session.disconnect();
        } catch (JSchException e) {
            System.out.println(e.getMessage());
            connectCluster();
        } catch (Exception e) {
            System.out.println(e);
        }
    }    
    
    public String getCurrentWorkDir() {
        throw new UnsupportedOperationException("Not supported yet.");
    }
    
    public static void main(String[] args) throws InterruptedException, JSchException {
        SingleExecutor se = new SingleExecutor();
        //ne.connectCluster();
        se.execute("hChrAll.ndx", "miR146amut_400K.fq");
        int index = 0;
        while (true) {
            se.track();
            Thread.sleep(5000);

            boolean isBreak = false;
            for (String file : se.m_fileNameList) {
                System.out.println("Track: " + file);
                if (file.indexOf("novoalign.o") > -1)
                    isBreak = true;
            }
            if (isBreak) {
                break;
            }
            System.out.println("loop: " + index++);
            Thread.sleep(5000);
        }
    }    
}
/*
 * To change this template, choose Tools | Templates
 * and open the template in the editor.
 */
package uno.cs.genomics.group.cluster;

import java.io.BufferedReader;
import java.io.FileReader;
import java.util.logging.Level;
import java.util.logging.Logger;
import uno.cs.genomics.group.properties.SystemProperties;
import uno.cs.genomics.group.util.LogWriter;

/**
 *
 * @author guorong
 */
public class TrackThread extends Thread {

    public SystemProperties m_systemProperites = SystemProperties.getInstance();
    private LogWriter m_logWriter = LogWriter.getInstance();
    public AbstractExecutor m_executor;
    public String m_sequenceID;
    public String m_trackName;
    public boolean m_isFinished = false;
    public int m_mean = 0;

    public void setExecutor(AbstractExecutor executor) {
        m_executor = executor;
    }

    public void setSequenceID(String ID) {
        m_sequenceID = ID;
    }

    public synchronized void run() {

        String currentDir = m_executor.getCurrentWorkDir();
        int trackClusterTime = m_systemProperites.getProperty("trackClusterTime", 15);
        boolean isDone = false;

        while (true) {
            try {

                m_executor.track();

                Thread.sleep(trackClusterTime * 1000);

                for (String file : m_executor.m_fileNameList) {
                    if (file.indexOf(m_trackName + ".o" + m_sequenceID) > -1) {
                        m_logWriter.info("Found: " + m_trackName + ".o" + m_sequenceID, false);
                        isDone = true;
                        break;
                    }
                }
                if (isDone) {
                    break;
                }
            } catch (InterruptedException ex) {
                Logger.getLogger(TrackThread.class.getName()).log(Level.SEVERE, null, ex);
            }
        }

        String localFile = "/home/guorong/NetBeansProjects/RNACompassApplet/uploaded_Files/";
        String remoteFile = currentDir + "scripts/" + m_trackName + ".o" + m_sequenceID;

        FileTransferor scpTo = new FileTransferor();
        isDone = scpTo.copyFileFrom(remoteFile, localFile);

        if (isDone) {
            String outputFileName = getFileName(false, localFile + m_trackName + ".o" + m_sequenceID);
            scpTo.copyFileFrom(currentDir + outputFileName, localFile);
            m_isFinished = true;
            m_logWriter.info("Thread " + m_sequenceID + " is done...", false);
        }
    }

    public boolean isClosed() {
        return m_isFinished;
    }

    public String getFileName(boolean isInputFile, String fileName) {
        String returnFileName = "";
        try {
            String stringLine;
            BufferedReader in;

            in = new BufferedReader(new FileReader(fileName));

            while ((stringLine = in.readLine()) != null) {
                int location = -1;
                if (isInputFile) {
                    location = stringLine.indexOf("input file=../");
                } else {
                    location = stringLine.indexOf("output file=../");
                }

                if (location > -1) {
                    returnFileName = stringLine.substring(stringLine.indexOf("../") + 2);
                }
            }

            if (in != null) {
                in.close();
            }
        } catch (Exception e) {
        }

        return returnFileName;
    }

    public int getMean(String fileName) {
        String returnMeanValue = "0";
        try {
            String stringLine;
            BufferedReader in;

            in = new BufferedReader(new FileReader(fileName));

            while ((stringLine = in.readLine()) != null) {

                if (stringLine.indexOf("Mean") > -1 && stringLine.indexOf("Std Dev") > -1) {
                    returnMeanValue = stringLine.substring(stringLine.indexOf("Mean") + 4, stringLine.indexOf(", Std Dev"));
                    returnMeanValue = returnMeanValue.replaceAll(" ", "");
                }
            }

            if (in != null) {
                in.close();
            }
        } catch (Exception e) {
        }

        return Integer.parseInt(returnMeanValue);
    }
}
package uno.cs.genomics.group.command;

import java.util.ArrayList;
import java.util.HashMap;
import java.util.Vector;

import uno.cs.genomics.group.calculator.TaskExecutor;
import uno.cs.genomics.group.properties.ChromosomeMap;
import uno.cs.genomics.group.properties.SignalMap;
import uno.cs.genomics.group.properties.SystemProperties;
import uno.cs.genomics.group.properties.UserProperties;
import uno.cs.genomics.group.util.LogWriter;

public class CommandModeExecutor {

    public TaskExecutor m_taskExecutor;
    public FTPCredential m_FTPCredential;
    public String m_separator = System.getProperty("file.separator");
    public SystemProperties m_systemProperites = SystemProperties.getInstance();
    public LogWriter m_logWriter = LogWriter.getInstance();

    public void execute(Vector<String[]> annFiles, int annoFileType, Vector<String[]> samFiles,
            Vector<String[]> bedFiles, HashMap<Integer, Integer> groupAFiles, HashMap<Integer, Integer> groupBFiles,
            String outputPath) {
        m_taskExecutor = new TaskExecutor();
        try {
            m_taskExecutor.executeTasks(annFiles, annoFileType, samFiles, bedFiles, groupAFiles, groupBFiles, outputPath);
            m_taskExecutor.outputGeneRPKMs(outputPath);
            m_taskExecutor.outputTranscriptRPKMs(outputPath);
        } catch (Exception e) {
            e.printStackTrace();
        }
    }

    public String getString() {
        return System.getProperty("user.dir");
    }

    public void setFTPCredential(FTPCredential ftpCredential) {
        m_FTPCredential = ftpCredential;
    }

    public void executeSAMMate(String annotationFile, ArrayList<String> samFileList, ArrayList<String> bedFileList,
            HashMap<Integer, Integer> groupAFiles, HashMap<Integer, Integer> groupBFiles) {
        int annoFileType = 4;
        Vector<String[]> annFiles = new Vector<String[]>();
        Vector<String[]> samFiles = new Vector<String[]>();
        Vector<String[]> bedFiles = new Vector<String[]>();
        String outputPath = annotationFile.substring(0, annotationFile.lastIndexOf(m_separator) + 1);

        UserProperties.getInstance().setWorkDirectory(outputPath);
        SignalMap.getInstance().setWorkDirectory(outputPath);
        ChromosomeMap.getInstance().setWorkDirectory(outputPath);

        m_logWriter.info("Executing SAMMate.", false);
                
        for (String samFile : samFileList) {
            samFiles.add(new String[]{samFile});
        }

        for (String bedFile : bedFileList) {
            bedFiles.add(new String[]{bedFile});
        }

        annFiles.add(new String[]{annotationFile});

        execute(annFiles, annoFileType, samFiles, bedFiles, groupAFiles, groupBFiles, outputPath);
    }
}
package uno.cs.genomics.group.command;

import java.io.BufferedReader;
import java.io.File;
import java.io.FileInputStream;
import java.io.FileWriter;
import java.io.InputStream;
import java.io.InputStreamReader;

import org.apache.commons.net.ftp.FTPClient;
import org.apache.commons.net.ftp.FTPReply;
import uno.cs.genomics.group.util.LogWriter;

public class EmbededFTPClient {

    private String m_HostName = null;
    private int m_Port = 12222;
    private String m_UserName = null;
    private String m_Password = null;
    private LogWriter m_logWriter = LogWriter.getInstance();
    
    public EmbededFTPClient(String hostName, int port, String userName, String password) {
        m_HostName = hostName;
        m_Port = port;
        m_UserName = userName;
        m_Password = password;
    }

    public void upload(String localPath, String fileName) {
        try {
            boolean login = false;
            FTPClient FtpClient = new FTPClient();

            try {
                FtpClient.connect(m_HostName, m_Port);
            } catch (Exception e) {
                //Connect failed and display host name
                m_logWriter.error("FTP connection error:" + e.getMessage(), false);
            }
            try {
                //ftpClient.setControlEncoding("GBK"); 
                if (FTPReply.isPositiveCompletion(FtpClient.getReplyCode())) {
                    if (FtpClient.login(m_UserName, m_Password)) {
                        login = true;
                    }
                }
            } catch (Exception e) {
                //Connect failed and display user name and password
                m_logWriter.error("FTP connection error:" + e.getMessage(), false);
            }
            
            //System.out.println("<Upload> username:" + m_UserName + "HostName:" + m_HostName + " Port: " + 12222);
            
            if (login) {
                m_logWriter.info("<Upload> FTP server login success...", false);
            } else {
                m_logWriter.info("<Upload> FTP server login fail...", false);
            }

            FileInputStream fis = new FileInputStream(localPath + fileName);
            FtpClient.storeFile(fileName, fis);

            FtpClient.disconnect();

        } catch (Exception e) {
            System.out.println(e);
        }

    }

    public void download(String localPath, String fileName) {
        try {
            FTPClient FtpClient = new FTPClient();
            boolean login = false;
            try {
                FtpClient.connect(m_HostName, m_Port);
            } catch (Exception e) {
                //Connect failed and display host name
                m_logWriter.error("FTP connection error:" + e.getMessage(), false);
            }
            try {
                //ftpClient.setControlEncoding("GBK"); 
                if (FTPReply.isPositiveCompletion(FtpClient.getReplyCode())) {
                    if (FtpClient.login(m_UserName, m_Password)) {
                        login = true;
                    }
                }
            } catch (Exception e) {
                //Connect failed and display user name and password
                m_logWriter.error("FTP connection error:" + e.getMessage(), false);
            }
            
            m_logWriter.info("<Download> username:" + m_UserName + " " + " Password: " + m_Password
                    + " HostName:" + m_HostName + " Port: " + m_Port, false);
            
            if (login) {
                m_logWriter.info("<Download> FTP server login success...", false);
            } else {
                m_logWriter.info("<Download> FTP server login fail...", false);
            }

            InputStream is = FtpClient.retrieveFileStream(fileName);

            File file = new File(localPath + fileName);
            FileWriter filewriter = new FileWriter(file, true);

            BufferedReader reader = new BufferedReader(new InputStreamReader(is));
            String line = "";
            while (line != null) {
                line = reader.readLine();
                if (line != null) {
                    filewriter.write(line + "\n");
                }
            }
            filewriter.close();
            reader.close();

            FtpClient.disconnect();

        } catch (Exception e) {
            System.out.println(e);
        }
    }
}
package uno.cs.genomics.group.command;

import java.io.File;
import java.util.ArrayList;
import java.util.List;

import org.apache.ftpserver.ConnectionConfig;
import org.apache.ftpserver.ConnectionConfigFactory;
import org.apache.ftpserver.DataConnectionConfigurationFactory;
import org.apache.ftpserver.FtpServer;
import org.apache.ftpserver.FtpServerFactory;
import org.apache.ftpserver.ftplet.Authentication;
import org.apache.ftpserver.ftplet.AuthenticationFailedException;
import org.apache.ftpserver.ftplet.Authority;
import org.apache.ftpserver.ftplet.FtpException;
import org.apache.ftpserver.ftplet.User;
import org.apache.ftpserver.ftplet.UserManager;
import org.apache.ftpserver.listener.ListenerFactory;
import org.apache.ftpserver.usermanager.PropertiesUserManagerFactory;
import org.apache.ftpserver.usermanager.SaltedPasswordEncryptor;
import org.apache.ftpserver.usermanager.impl.BaseUser;
import org.apache.ftpserver.usermanager.impl.WritePermission;
import org.apache.ftpserver.usermanager.UsernamePasswordAuthentication;
import uno.cs.genomics.group.properties.SystemProperties;
import uno.cs.genomics.group.properties.UserProperties;

public class EmbededFTPServer {
    private static EmbededFTPServer m_instance = null;
    private FtpServerFactory m_serverFactory = null;
    private FtpServer m_FtpServer = null;
    private int m_Port = SystemProperties.getInstance().getProperty("ftp_Port", 12222);
    private String m_UserName = SystemProperties.getInstance().getProperty("ftp_UserName", "admin");
    private String m_Password = SystemProperties.getInstance().getProperty("ftp_m_Password", "admin");
    private String m_HomeDirectory = System.getProperty("user.dir");
    private String m_separator = System.getProperty("file.separator");
    
    public void setHomeDirectory(String dirctory) {
        m_HomeDirectory = dirctory;
    }
    
    private EmbededFTPServer()
    {

    }

    public synchronized static EmbededFTPServer getInstance()
    {
            if (m_instance == null)
            {
                    m_instance = new EmbededFTPServer();
                    m_instance.startFTPServer();
            }
            return m_instance;
    }

    public void startFTPServer() {
        try {
            m_serverFactory = new FtpServerFactory();
            m_FtpServer = m_serverFactory.createServer();
            
            PropertiesUserManagerFactory userManagerFactory = new PropertiesUserManagerFactory();
            userManagerFactory.setFile(new File(m_HomeDirectory + m_separator + "ftpUsers.properties"));
            userManagerFactory.setPasswordEncryptor(new SaltedPasswordEncryptor());
            UserManager userManager = userManagerFactory.createUserManager();

            BaseUser user = new BaseUser();
            user.setName(m_UserName);
            user.setPassword(m_Password);
            user.setHomeDirectory(m_HomeDirectory);

            List<Authority> auths = new ArrayList<Authority>();
            Authority auth = new WritePermission();
            auths.add(auth);
            user.setAuthorities(auths);

            userManager.save(user);

            ListenerFactory listenerFactory = new ListenerFactory();
            listenerFactory.setPort(m_Port);
            
            DataConnectionConfigurationFactory dccFactory = new DataConnectionConfigurationFactory();
            dccFactory.setPassivePorts(m_Port + "-" + (m_Port + 10));
            listenerFactory.setDataConnectionConfiguration(dccFactory.createDataConnectionConfiguration());
            
            m_serverFactory.addListener("default", listenerFactory.createListener());
            m_serverFactory.setUserManager(userManager);
            
            ConnectionConfigFactory connectionConfigFactory = new ConnectionConfigFactory(); 
            connectionConfigFactory.setAnonymousLoginEnabled(true);
            connectionConfigFactory.setLoginFailureDelay(125);
            connectionConfigFactory.setMaxAnonymousLogins(0);
            connectionConfigFactory.setMaxLogins(100);
            connectionConfigFactory.setMaxThreads(100);
            connectionConfigFactory.setMaxLoginFailures(3);
            ConnectionConfig connectionConfig = connectionConfigFactory.createConnectionConfig();
            m_serverFactory.setConnectionConfig(connectionConfig);
            
            m_FtpServer.start();

        } catch (FtpException e) {
            e.printStackTrace();
        }
    }

    public FtpServer getFtpServer() {
        return m_FtpServer;
    }

    public void restartFTPServer() {
        m_FtpServer.stop();
        startFTPServer();
    }

    public boolean addFTPUser(String userName, String password, String homeDirectory) {
        User authenticatedUser = null;
        try {
            UserManager userManager = m_serverFactory.getUserManager();
            User user = userManager.getUserByName(userName);
            if (user != null)
            {
                Authentication newAuth = new UsernamePasswordAuthentication(userName,password);
                authenticatedUser = userManager.authenticate(newAuth);
                System.out.println(user.getName() + ":" + user.getPassword());
            }

            BaseUser newUser = new BaseUser();
            newUser.setName(userName);
            newUser.setPassword(password);
            newUser.setHomeDirectory(homeDirectory);

            List<Authority> auths = new ArrayList<Authority>();
            Authority auth = new WritePermission();
            auths.add(auth);
            newUser.setAuthorities(auths);
            userManager.save(newUser);
            } catch (AuthenticationFailedException e) {
                authenticatedUser = null;
        } catch (FtpException e) {
            e.printStackTrace();
        }
        
        if (authenticatedUser == null)
            return false;
        else
            return true;
    }

    public void stopFTPServer() {
        if (m_FtpServer != null)
            m_FtpServer.stop();
    }
    
    public static void main(String...args)
    {
        EmbededFTPServer ftpserver = new EmbededFTPServer();
        ftpserver.startFTPServer();
        ftpserver.addFTPUser("guorong", "1111", "c://");
        ftpserver.addFTPUser("guorong", "1111", "d://");
        
    }
}package uno.cs.genomics.group.command;

import java.io.BufferedReader;
import java.io.FileReader;
import java.util.Vector;

public class FileLoader 
{
	private String m_fileName = "";
	private Vector<String> m_stringList = new Vector<String>();
	
	public void setFileName(String fileName)
	{
		m_fileName = fileName;
	}
	
	public Vector<String> load(String fileName) 
	{
		m_fileName = fileName;
		
		try
		{
			String stringLine;
			BufferedReader in = new BufferedReader(new FileReader(m_fileName));
			while ((stringLine = in.readLine()) != null)
				m_stringList.add(stringLine);				
	        
			if (in != null)
				in.close();
		} catch (Exception e)
		{
			System.out.println(e);
		}
		
		return m_stringList;
	}
}
/** 
 *
 * $Author: Guorong Xu
 * $Revision: 1.0
 * $Date: 2011/10/3 
 *
 * This file is part of SAMMate.
 * Copyright (C) 2008-2011 Guorong Xu, All Rights Reserved. 
 * 
*/

package uno.cs.genomics.group.command;

import java.io.BufferedReader;
import java.io.File;
import java.io.FileReader;
import java.io.FileWriter;
import java.io.IOException;

import org.jppf.server.protocol.JPPFTask;

public class FileSpliter 
{
	private String m_fileName = "";
	private long m_fileSize = 0l;

	public void setFileName(String fileName)
	{
		m_fileName = fileName;
	}
	
	public void setFileSize(long fileSize)
	{
		m_fileSize = fileSize;
	}
	
	public long getSplittedFileSize(int fileNum)
	{
		long fileSize = 0;
		try
		{
			BufferedReader in = new BufferedReader(new FileReader(m_fileName));
			long lines = 0;
			while ((in.readLine()) != null)
				lines++;
			
			fileSize = lines/fileNum;
			
		} catch (Exception e)
		{
			System.out.println(e);
		}
		
		return (fileSize/100 +1)*100;
	}
	
	public int split() 
	{
		int fileNum = 0;
		try
		{
			String stringLine;
			BufferedReader in = new BufferedReader(new FileReader(m_fileName));
			long lines = 0;
			while ((stringLine = in.readLine()) != null)
				lines++;
			
			FileWriter filewriter = null;
			fileNum = (int) ((lines/m_fileSize) + 1);
			File[] files = new File[fileNum];
			
			for (int i = 0; i < fileNum; i++)
			{
				files[i] = new File(m_fileName + "." + i);
				filewriter = new FileWriter(files[i], false);
				
				in = new BufferedReader(new FileReader(m_fileName));
				long count = 0;
				while ((stringLine = in.readLine()) != null)
				{
					count++;
					if (count > m_fileSize * i && count <= m_fileSize * (i + 1))
						filewriter.write(stringLine + "\n");
				}
				
				filewriter.close();
			}
	        
			if (in != null)
				in.close();
		} catch (Exception e)
		{
			System.out.println(e);
		}
		
		return fileNum;
	}
	
	public static void main(String[] args) throws IOException
	{
		FileSpliter st = new FileSpliter();
		st.setFileName("/home/guorong/apache-tomcat-7.0.14/bin/uploaded/guorong/SRR006514.fastq");
		
		long fileSize = st.getSplittedFileSize(4);
                st.setFileSize(fileSize);
                st.split();
		System.out.println("fileSize: " + (fileSize/100 +1)*100);	
	}
}
package uno.cs.genomics.group.command;

import uno.cs.genomics.group.properties.SystemProperties;
import uno.cs.genomics.group.properties.UserProperties;

public class FTPCredential 
{
	public String m_hostName = SystemProperties.getInstance().getProperty("ftp_HostName", "137.30.125.103");
	public int m_port = SystemProperties.getInstance().getProperty("ftp_Port",12222);
	public String m_FTPUserName = UserProperties.getInstance().getProperty("ftp_UserName", "admin");
	public String m_FTPPassword = UserProperties.getInstance().getProperty("ftp_Password", "admin");
	public String m_homeDirectory = UserProperties.getInstance().getProperty("ftp_Password", "admin");
	
	public FTPCredential(String userName, String password, String homeDirectory)
	{
		this.m_FTPUserName = userName;
		this.m_FTPPassword = password;
		this.m_homeDirectory = homeDirectory;
	}
	
	public void setPort(String port)
	{
		this.m_port = Integer.valueOf(port);
	}
	
	public void setHostName(String ip)
	{
		this.m_hostName = ip;
	}
}
/*
 * To change this template, choose Tools | Templates
 * and open the template in the editor.
 */
package uno.cs.genomics.group.command;

import java.io.BufferedReader;
import java.io.File;
import java.io.FileReader;
import uno.cs.genomics.group.driver.AddTaxonExecutor;
import uno.cs.genomics.group.driver.ExtractNMExecutor;
import uno.cs.genomics.group.driver.ExtractSpanExecutor;
import uno.cs.genomics.group.driver.FilterSpanExecutor;
import uno.cs.genomics.group.driver.MeganExecutor;
import uno.cs.genomics.group.driver.MergeNMExecutor;
import uno.cs.genomics.group.driver.DeduplicationExecutor;
import uno.cs.genomics.group.driver.DeletionExecutor;
import uno.cs.genomics.group.driver.FileOperator;
import uno.cs.genomics.group.driver.RemoveDuplicatesExecutor;
import uno.cs.genomics.group.driver.SAMtoolsExecutor;
import uno.cs.genomics.group.driver.TophatExecutor;
import uno.cs.genomics.group.properties.PipelineProperties;
import uno.cs.genomics.group.driver.DeletionExecutor;
import uno.cs.genomics.group.driver.ExtractNohitsExecutor;

/**
 *
 * @author guorong
 */
public class PairedEndCommandExecutor extends CommandModeExecutor {

    public String executeCommand(String outputPath, String file, String[] indexFileNames, String clusterNum) {
        PipelineProperties.getInstance().setWorkDirectory(outputPath);

        String mate1FileName = (String) file.subSequence(file.lastIndexOf(m_separator) + 1, file.length());
        String mate2FileName = getMateFileName(file);
        String[] matesFileNames = new String[]{mate1FileName, mate2FileName};

        String filePath = (String) file.subSequence(0, file.lastIndexOf(m_separator) + 1);

        m_logWriter.info("RNA CoMPASS starts to process: " + filePath + " : " + mate1FileName, false);

        boolean deduplicateFastq = PipelineProperties.getInstance().getProperty("deduplicateFastq", true);
        m_logWriter.info("If deduplicatie Fastq: " + String.valueOf(deduplicateFastq), false);
        m_logWriter.warn("RNA CoMPASS does not deduplicate paired end reads.", false);

        String illuminaFormat = PipelineProperties.getInstance().getProperty("fastqQuality", "ILMFQ");
        boolean singleEnd = PipelineProperties.getInstance().getProperty("singleEnd", true);
        boolean pairEnd = PipelineProperties.getInstance().getProperty("pairEnd", false);

        boolean useCluster = m_systemProperites.getProperty("useCluster", false);
        int clusterMachineNum = m_systemProperites.getProperty("clusterMachineNum", 2);
        int jppfMachineNum = m_systemProperites.getProperty("jppfMachineNum", 2);

        m_logWriter.info("RNA CoMPASS is executing Novoalign alignment.", false);

        ParallelNovoalignExecutor executor = new ParallelNovoalignExecutor();
        executor.setIndexFiles(indexFileNames);
        executor.setFTPCredential(m_FTPCredential);
        executor.setFASTQFormat(illuminaFormat);
        executor.setFilePath(filePath);
        executor.setFileName(mate1FileName);
        executor.setMateFileName(mate2FileName);
        executor.setMachineNum(clusterMachineNum, jppfMachineNum);
        executor.setUseCluster(useCluster);
        executor.execute();

        int mean = executor.m_meanofHumanPairedEnd;
        
        m_logWriter.info("RNA CoMPASS is extracting non-mapped reads from alignment files.", false);
        ExtractNMExecutor ede = new ExtractNMExecutor();
        for (int i = 0; i < indexFileNames.length; i++) {
            ede.setIndexFileNames(indexFileNames[i]);
            ede.setLogFile(m_logWriter.m_outputPath + m_logWriter.m_logFileName);
            ede.execute(filePath, mate1FileName);
        }

        //Merge NM files
        m_logWriter.info("RNA CoMPASS is merging non-mapped reads together.", false);
        MergeNMExecutor mnme = new MergeNMExecutor();
        mnme.setIndexFileNames(indexFileNames);
        mnme.execute(filePath, mate1FileName);

        boolean useTophat = PipelineProperties.getInstance().getProperty("useTophat", true);
        m_logWriter.info("If use Tophat: " + String.valueOf(useTophat), false);

        if (useTophat) {
            m_logWriter.info("RNA CoMPASS is executing TopHat.", false);
            TophatExecutor tde = new TophatExecutor();
            if ("STDFQ".equalsIgnoreCase(illuminaFormat)) {
                tde.setReadsQuality("--solexa-quals");
            } else {
                tde.setReadsQuality("--solexa1.3-quals");
            }
            if (pairEnd) {
                m_logWriter.info("Novoalign Mean:" + mean, false);
                m_logWriter.info("Length of Paired end reads:" + getReadLength(file), false);
                int innerDis = mean - 2* getReadLength(file);
                m_logWriter.info("TopHat mate-inner-dist:" + innerDis, false);
                tde.setMean(innerDis);
                tde.setMateFileName(mate2FileName);
            }
            tde.setBowtieIndexFile(m_systemProperites.getProperty("bowtieIndexFile", ""));
            tde.execute(filePath, mate1FileName);

            SAMtoolsExecutor sde = new SAMtoolsExecutor();
            sde.execute(filePath, mate1FileName);

            m_logWriter.info("RNA CoMPASS is extracting spanning reads from TopHat files.", false);
            ExtractSpanExecutor exde = new ExtractSpanExecutor();
            exde.execute(filePath, mate1FileName);

            FilterSpanExecutor fde = new FilterSpanExecutor();
            fde.execute(filePath, mate1FileName);

            m_logWriter.info("RNA CoMPASS is removing duplicates before BLAST.", false);
            RemoveDuplicatesExecutor rde = new RemoveDuplicatesExecutor();
            rde.setLogFile(m_logWriter.m_outputPath + m_logWriter.m_logFileName);
[truncated: 734,942 more chars]
